# Supplementary material for: 3-Bromo-9-(4-fluoro­benz­yl)-9H-carbazole
Source: Acta Crystallogr Sect E Struct Rep Online. 2009 Jun 17;65(Pt 7):o1589. doi: 10.1107/S160053680901976X (PMC2969443; doi:10.1107/S160053680901976X)
Supplement: Supplementary file 2 [file e-65-o1589-Isup2.hkl]

# 
# h,k,l, Fc-squared, Fo-squared, sigma(Fo-squared) and status flag 
# 
data_I
_shelx_title ' R90503H1 in Pna2(1)' 
_shelx_refln_list_code          4 
_shelx_F_calc_maximum      144.85 
_exptl_crystal_F_000       712.00 
_reflns_d_resolution_high  0.8403 
 
loop_ 
 _symmetry_equiv_pos_as_xyz 
 'x, y, z' 
 '-x, -y, z+1/2' 
 'x+1/2, -y+1/2, z' 
 '-x+1/2, y+1/2, z+1/2' 
 
_cell_length_a    17.4072 
_cell_length_b    15.0676 
_cell_length_c     5.5865 
_cell_angle_alpha  90.000 
_cell_angle_beta   90.000 
_cell_angle_gamma  90.000 
 
_shelx_F_squared_multiplier     1.000 
 
loop_ 
 _refln_index_h 
 _refln_index_k 
 _refln_index_l 
 _refln_F_squared_calc 
 _refln_F_squared_meas 
 _refln_F_squared_sigma 
 _refln_observed_status 
   0   0  -6     2948.04     2935.55    106.44 o 
   2   0  -6      930.36     1127.57    161.12 o 
   4   0  -6     1644.72     1593.84    220.48 o 
   6   0  -6     1802.01     2082.47    352.63 o 
   8   0  -6      872.83      915.62    149.59 o 
   1   1  -6      181.80      130.78     35.46 o 
   2   1  -6       20.19       23.66     12.98 o 
   3   1  -6      244.99      212.08     57.51 o 
   4   1  -6       84.75       70.02     45.45 o 
   5   1  -6       60.82       50.02     27.04 o 
   6   1  -6      151.39      120.58     51.63 o 
   7   1  -6      162.73      110.40     44.70 o 
   8   1  -6      156.39      127.17     90.34 o 
   0   2  -6      934.53      913.35    143.10 o 
   1   2  -6      689.02      688.38     79.72 o 
   2   2  -6      536.95      588.77     57.79 o 
   3   2  -6      908.71      950.66     92.10 o 
   4   2  -6     1092.96     1105.60     93.78 o 
   5   2  -6      763.29      764.87    118.83 o 
   6   2  -6      646.17      672.97    124.35 o 
   7   2  -6      377.73      276.75    175.22 o 
   8   2  -6      631.56      745.55    174.00 o 
   1   3  -6      321.77      314.07     58.97 o 
   2   3  -6      183.29      189.78    119.35 o 
   3   3  -6       46.41       26.55     26.04 o 
   4   3  -6       19.11        7.49     16.06 o 
   5   3  -6       80.61       51.20     26.52 o 
   6   3  -6       57.23       59.99     26.83 o 
   7   3  -6      512.31      553.43     96.24 o 
   8   3  -6       87.78       70.74     39.62 o 
   0   4  -6      132.86       57.97     40.46 o 
   1   4  -6     1649.89     1834.73    199.75 o 
   2   4  -6        0.18       17.15     20.91 o 
   3   4  -6     1010.41     1037.60    126.79 o 
   4   4  -6      186.86      184.72     85.61 o 
   5   4  -6     1104.70     1158.95    143.16 o 
   6   4  -6       15.73       18.13     12.99 o 
   7   4  -6      832.47      837.84    212.09 o 
   1   5  -6      166.18      150.94     62.28 o 
   2   5  -6      393.45      311.39    126.03 o 
   3   5  -6       84.84       50.55     38.57 o 
   4   5  -6      142.59      103.06     55.86 o 
   5   5  -6      119.25      103.65     34.17 o 
   6   5  -6       49.69       48.63     30.98 o 
   0   6  -6      719.91      780.84    142.87 o 
   1   6  -6      641.18      714.62    113.57 o 
   2   6  -6      695.82      689.02     91.76 o 
   3   6  -6      513.44      500.69     92.17 o 
   4   6  -6      448.23      325.59    137.94 o 
   5   6  -6      932.08      935.19    107.09 o 
   1   7  -6       58.53       29.17     30.47 o 
   2   7  -6       49.72       35.56     26.55 o 
   3   7  -6       37.93       26.41     26.99 o 
   2   0  -5      234.41      228.60     72.02 o 
   4   0  -5      467.89      468.73     39.43 o 
   6   0  -5      199.41      202.21     57.05 o 
   8   0  -5      476.60      494.99     74.62 o 
  10   0  -5       88.33       51.56     50.17 o 
   0   1  -5     2304.31     2488.03    172.60 o 
   1   1  -5      225.50      233.82     50.16 o 
   2   1  -5     3886.33     4075.42    176.16 o 
   3   1  -5      174.59      222.87     29.73 o 
   4   1  -5     1570.80     1677.75     78.63 o 
   5   1  -5      605.44      609.16     40.03 o 
   6   1  -5      957.55      977.67     70.39 o 
   7   1  -5      792.68      780.46     65.38 o 
   8   1  -5     1279.83     1321.91     94.79 o 
   9   1  -5       36.31       -1.98     50.66 o 
  10   1  -5     2552.47     2580.65    398.35 o 
  11   1  -5      515.71      396.50    220.52 o 
  12   1  -5     1370.29     1291.58    283.64 o 
   1   2  -5      123.13      118.81     29.31 o 
   2   2  -5      361.55      378.66     30.38 o 
   3   2  -5      407.76      431.12     30.36 o 
   4   2  -5      725.45      705.73     37.62 o 
   5   2  -5       40.74       55.26     19.27 o 
   6   2  -5       56.48       40.90     14.28 o 
   7   2  -5      100.95       77.84     31.82 o 
   8   2  -5      333.15      302.31     28.89 o 
   9   2  -5      235.04      186.84     73.91 o 
  10   2  -5       32.59       31.16     20.61 o 
  11   2  -5      127.27      157.47     84.06 o 
  12   2  -5      318.70      273.82    171.45 o 
  13   2  -5      395.01      273.27    195.01 o 
   0   3  -5     1318.73     1454.04     96.96 o 
   1   3  -5     2179.98     2358.50    103.72 o 
   2   3  -5       52.42       68.77     21.20 o 
   3   3  -5     3738.44     3861.87    235.01 o 
   4   3  -5      287.39      281.44     80.19 o 
   5   3  -5      915.25      917.14    102.92 o 
   6   3  -5      706.38      827.01     80.27 o 
   7   3  -5     1378.66     1398.96    127.82 o 
   8   3  -5       51.82       71.87     24.39 o 
   9   3  -5      781.59      816.23     89.80 o 
  10   3  -5      595.47      581.75     81.29 o 
  11   3  -5     2174.53     2066.21     65.26 o 
  12   3  -5      278.87      229.25    151.26 o 
  13   3  -5      566.99      669.47    116.47 o 
   1   4  -5      321.69      325.17     73.12 o 
   2   4  -5      567.01      536.25     65.25 o 
   3   4  -5      191.94      184.04     57.06 o 
   4   4  -5      258.03      240.14     72.55 o 
   5   4  -5       59.16       45.80     21.75 o 
   6   4  -5        7.86       10.05     17.25 o 
   7   4  -5       74.58       70.23     35.89 o 
   8   4  -5       64.40       50.36     31.72 o 
   9   4  -5      230.11      196.56     69.04 o 
  10   4  -5       30.96       38.57     18.17 o 
  11   4  -5      641.39      631.72     96.36 o 
  12   4  -5       22.24       25.54     26.00 o 
   0   5  -5      305.20      284.06    137.27 o 
   1   5  -5     2581.07     2798.18    214.34 o 
   2   5  -5      433.44      401.11     54.02 o 
   3   5  -5     1803.07     1923.49    162.79 o 
   4   5  -5      505.33      527.24     65.35 o 
   5   5  -5      529.31      565.95     70.93 o 
   6   5  -5      268.38      193.37     75.72 o 
   7   5  -5     2687.35     2800.13    272.69 o 
   8   5  -5      379.48      341.64    112.15 o 
   9   5  -5      899.83      791.32     84.42 o 
  10   5  -5      217.40      157.11     58.81 o 
  11   5  -5     1276.89     1300.49    167.73 o 
  12   5  -5       59.02       54.66     30.30 o 
   1   6  -5      218.40      233.07     62.70 o 
   2   6  -5      214.82      242.39     65.72 o 
   3   6  -5      149.42      117.90     42.48 o 
   4   6  -5      204.89      242.57     37.34 o 
   5   6  -5      150.97      164.04     44.09 o 
   6   6  -5       36.60       34.44     19.77 o 
   7   6  -5      104.60       89.02     45.52 o 
   8   6  -5      618.78      586.11     95.64 o 
   9   6  -5       30.97       21.46     18.89 o 
  10   6  -5       65.14       50.63     37.70 o 
  11   6  -5      206.05      161.50     52.73 o 
   0   7  -5     1424.47     1467.85    185.59 o 
   1   7  -5      472.27      519.40     75.16 o 
   2   7  -5     1603.26     1530.27    143.35 o 
   3   7  -5      607.89      568.20    156.80 o 
   4   7  -5     1860.92     1997.42    205.18 o 
   5   7  -5       64.51       58.45     33.45 o 
   6   7  -5     1037.97     1040.69    110.85 o 
   7   7  -5      372.85      307.45     79.47 o 
   8   7  -5      717.42      687.15     89.67 o 
   9   7  -5      505.18      410.93    127.50 o 
  10   7  -5      930.96      840.51    129.92 o 
  11   7  -5      255.69      195.95     90.94 o 
   1   8  -5       65.03       54.34     42.15 o 
   2   8  -5       33.20       20.12     25.83 o 
   3   8  -5       96.06       74.80     36.70 o 
   4   8  -5      111.90       74.90     44.13 o 
   5   8  -5       10.30       23.03     29.36 o 
   6   8  -5       31.02       20.29     34.11 o 
   7   8  -5       43.68       38.25     33.25 o 
   8   8  -5      548.67      428.02     99.11 o 
   9   8  -5       41.73       23.78     15.73 o 
  10   8  -5      217.68      152.29     51.83 o 
   0   9  -5     2588.29     2688.92    377.79 o 
   1   9  -5       43.03       53.01     29.16 o 
   2   9  -5     1086.58     1144.54    120.52 o 
   3   9  -5      455.18      354.89    117.13 o 
   4   9  -5      603.38      520.80     63.48 o 
   5   9  -5       15.98       28.10     24.69 o 
   6   9  -5     1370.51     1366.10    186.39 o 
   7   9  -5      127.88      126.13     52.93 o 
   8   9  -5     1550.67     1476.30    163.34 o 
   1  10  -5       47.89       45.51     28.03 o 
   2  10  -5       32.22       30.84     20.02 o 
   3  10  -5       40.90       58.35     23.54 o 
   4  10  -5      192.55      165.94     66.13 o 
   5  10  -5       23.64       31.06     25.22 o 
   6  10  -5      347.72      296.73    129.37 o 
   7  10  -5      267.56      177.49     93.71 o 
   0  11  -5      141.66      123.13     68.46 o 
   1  11  -5     1046.59     1115.81    167.28 o 
   2  11  -5      307.19      268.77    111.10 o 
   3  11  -5      792.69      808.52    126.74 o 
   4  11  -5      112.34       71.81     36.07 o 
   0   0  -4     6429.53     6482.37    447.43 o 
   2   0  -4     4651.02     4545.42    230.10 o 
   4   0  -4     2706.94     2900.40    151.01 o 
   6   0  -4     3387.58     3471.89    159.29 o 
   8   0  -4     4782.71     4972.33    292.59 o 
  10   0  -4     2741.23     2880.26    175.75 o 
  12   0  -4     2024.58     2043.40    244.38 o 
   1   1  -4       72.94       93.61     21.64 o 
   2   1  -4       95.67      116.87     20.90 o 
   3   1  -4      330.06      325.06     21.80 o 
   4   1  -4       95.02       77.70     14.52 o 
   5   1  -4      269.63      301.15     23.65 o 
   6   1  -4     1253.15     1240.09     42.70 o 
   7   1  -4      111.04       95.16     29.69 o 
   8   1  -4      111.26      144.13     22.74 o 
   9   1  -4       69.70       53.43     14.55 o 
  10   1  -4     1523.50     1558.98     84.68 o 
  11   1  -4      306.91      260.05     39.20 o 
  12   1  -4      861.57      906.79     83.05 o 
  13   1  -4       79.61       55.44     28.30 o 
  14   1  -4      335.45      313.69     36.90 o 
   0   2  -4     2927.56     3239.24    167.95 o 
   1   2  -4     2089.64     2192.72     80.08 o 
   2   2  -4     1940.14     2033.23     79.05 o 
   3   2  -4     2400.49     2521.84     93.73 o 
   4   2  -4     2166.34     2282.79     85.11 o 
   5   2  -4     2639.40     2739.93    104.71 o 
   6   2  -4     2766.44     2977.72     89.23 o 
   7   2  -4     1004.68     1049.37     39.46 o 
   8   2  -4     1135.58     1246.77     92.94 o 
   9   2  -4     1812.54     1804.58     96.53 o 
  10   2  -4      451.07      524.52     48.25 o 
  11   2  -4      397.60      412.12     67.55 o 
  12   2  -4      826.97      808.66     85.16 o 
  13   2  -4      787.19      716.45     77.18 o 
  14   2  -4      573.38      441.50    107.38 o 
  15   2  -4      634.16      538.93     98.43 o 
   1   3  -4      247.91      268.70     28.52 o 
   2   3  -4       62.81       80.75     19.14 o 
   3   3  -4       76.11       83.38     18.29 o 
   4   3  -4      172.18      168.01     30.66 o 
   5   3  -4      581.33      584.36     26.53 o 
   6   3  -4      109.23      108.36      9.22 o 
   7   3  -4      464.86      477.90     42.99 o 
   8   3  -4      155.16      139.78     51.20 o 
   9   3  -4      266.88      268.86     62.88 o 
  10   3  -4      333.22      288.69     80.08 o 
  11   3  -4      321.39      328.40     48.98 o 
  12   3  -4       93.49       77.53     27.84 o 
  13   3  -4      890.75      885.19    107.06 o 
  14   3  -4      236.14      191.26     74.65 o 
  15   3  -4      679.24      626.02     86.79 o 
  16   3  -4      435.32      379.58     69.69 o 
   0   4  -4      716.70      642.44     62.96 o 
   1   4  -4     4718.68     4801.62    252.41 o 
   2   4  -4       30.70       15.29     16.59 o 
   3   4  -4     2038.98     2123.06    116.53 o 
   4   4  -4      299.03      325.77     34.98 o 
   5   4  -4     4527.88     4893.06    204.62 o 
   6   4  -4     1129.41     1185.47     73.58 o 
   7   4  -4     1299.77     1348.29     87.70 o 
   8   4  -4       20.79       18.70     23.54 o 
   9   4  -4     5078.66     5069.97    317.54 o 
  10   4  -4      342.55      321.02     46.99 o 
  11   4  -4     1862.05     1838.72    172.54 o 
  12   4  -4       37.01       18.73     19.82 o 
  13   4  -4      991.35      907.03    139.69 o 
  14   4  -4       30.54       25.26     19.04 o 
  15   4  -4     1150.98     1062.04    146.17 o 
   1   5  -4      356.29      414.43    122.71 o 
   2   5  -4      721.11      760.70     44.80 o 
   3   5  -4      599.83      589.56     48.51 o 
   4   5  -4      533.51      616.86     45.12 o 
   5   5  -4      240.20      247.12     76.35 o 
   6   5  -4      372.20      391.18     66.03 o 
   7   5  -4       78.22       82.56     33.08 o 
   8   5  -4      490.78      488.14     45.13 o 
   9   5  -4     1062.83      964.49     96.92 o 
  10   5  -4      465.32      427.51     43.19 o 
  11   5  -4      729.52      727.80     78.00 o 
  12   5  -4      167.99      150.94     58.13 o 
  13   5  -4      539.32      492.97     74.83 o 
  14   5  -4       51.06       23.23     18.67 o 
  15   5  -4      607.40      585.21     81.19 o 
   0   6  -4     2306.48     2148.24    171.21 o 
   1   6  -4     3534.30     3615.41    167.41 o 
   2   6  -4     1183.34     1206.64     64.85 o 
   3   6  -4      541.05      613.50     48.68 o 
   4   6  -4     1446.39     1422.94     94.72 o 
   5   6  -4     2339.83     2475.73    152.81 o 
   6   6  -4     1902.05     1998.39    127.31 o 
   7   6  -4      766.77      848.57     71.28 o 
   8   6  -4      604.63      544.19     62.60 o 
   9   6  -4      891.01      933.01     98.49 o 
  10   6  -4      737.03      738.43     83.72 o 
  11   6  -4      749.58      674.13     74.40 o 
  12   6  -4     1201.99     1118.43    121.59 o 
  13   6  -4     1002.36      983.17    128.31 o 
  14   6  -4      162.48      179.94     61.81 o 
  15   6  -4      154.27      130.34     53.83 o 
   1   7  -4       58.94       61.91     24.97 o 
   2   7  -4      342.36      383.39     62.30 o 
   3   7  -4      136.87      146.14     52.02 o 
   4   7  -4       54.05       32.71     21.62 o 
   5   7  -4      121.23      121.05     31.47 o 
   6   7  -4      818.01      753.34     94.73 o 
   7   7  -4      167.45      151.13     39.05 o 
   8   7  -4      278.31      261.53     52.01 o 
   9   7  -4       73.14       59.91     26.09 o 
  10   7  -4      329.58      285.35     86.87 o 
  11   7  -4      100.22      121.75     54.41 o 
  12   7  -4      259.56      271.99    103.67 o 
  13   7  -4      188.31      176.05     60.49 o 
  14   7  -4      729.74      729.92     88.09 o 
   0   8  -4     2434.45     2487.95    224.02 o 
   1   8  -4      184.28      155.80     43.99 o 
   2   8  -4     3479.52     3613.80    222.37 o 
   3   8  -4      182.93      193.81     63.39 o 
   4   8  -4     2530.82     2578.17    164.16 o 
   5   8  -4      109.74      106.88     39.47 o 
   6   8  -4     1045.83     1170.15    108.02 o 
   7   8  -4      287.35      267.11     87.54 o 
   8   8  -4     2567.62     2560.71     84.82 o 
   9   8  -4       83.12       63.65     28.64 o 
  10   8  -4     1718.67     1737.99    174.77 o 
  11   8  -4       38.20       11.71     18.10 o 
  12   8  -4     1217.32     1205.18    141.70 o 
  13   8  -4      121.35       97.47     36.78 o 
   1   9  -4      110.44      135.16     39.84 o 
   2   9  -4     1204.80     1151.57     95.85 o 
   3   9  -4        9.36        4.36     25.05 o 
   4   9  -4       11.32        4.09     22.73 o 
   5   9  -4      143.45      133.52     40.05 o 
   6   9  -4       94.80       77.81     28.75 o 
   7   9  -4       61.44       33.99     24.23 o 
   8   9  -4       70.37       54.71     34.50 o 
   9   9  -4       52.85       42.62     34.99 o 
  10   9  -4      387.27      293.81    107.69 o 
  11   9  -4      116.25       81.04     35.82 o 
  12   9  -4      510.19      397.18    155.98 o 
   0  10  -4     2035.48     2231.64    273.90 o 
   1  10  -4      894.39      873.58     83.50 o 
   2  10  -4     1558.18     1451.64    131.05 o 
   3  10  -4      703.16      756.50     84.92 o 
   4  10  -4      769.80      687.34     91.77 o 
   5  10  -4      906.26      846.91    105.30 o 
   6  10  -4      350.16      405.23    112.53 o 
   7  10  -4      698.69      689.78    169.89 o 
   8  10  -4      506.37      411.50    165.38 o 
   9  10  -4      299.35      247.70     99.75 o 
  10  10  -4      673.29      603.31    142.05 o 
  11  10  -4      458.40      387.74     73.22 o 
   1  11  -4       85.83       72.50     27.49 o 
   2  11  -4      125.52      110.58     42.96 o 
   3  11  -4      108.17       86.08     53.90 o 
   4  11  -4        2.18       20.72     27.58 o 
   5  11  -4       20.46        2.46     22.66 o 
   6  11  -4       39.83        0.55     25.83 o 
   7  11  -4      331.69      266.26    104.10 o 
   8  11  -4        1.80        7.65     32.95 o 
   9  11  -4      197.27      136.31     60.84 o 
  10  11  -4      115.58       73.22     35.95 o 
   0  12  -4      101.62       52.68     38.90 o 
   1  12  -4     1043.20      967.44    123.49 o 
   2  12  -4       97.69      113.27     36.70 o 
   3  12  -4     1148.63     1092.65    121.63 o 
   4  12  -4      113.42       88.05     49.16 o 
   5  12  -4     1748.69     1729.95    173.54 o 
   6  12  -4      136.08      111.21     45.12 o 
   7  12  -4      977.59      967.09    126.98 o 
   8  12  -4       74.07       63.28     34.53 o 
   9  12  -4      839.34      714.20    108.36 o 
   1  13  -4       17.64      -18.16     37.94 o 
   2  13  -4       46.07       27.00     36.13 o 
   3  13  -4      103.43       78.90     41.97 o 
   4  13  -4       16.62       24.25     30.97 o 
   5  13  -4       38.60       21.85     28.51 o 
   6  13  -4      331.05      223.97    114.01 o 
   0  14  -4      123.32      125.85     60.58 o 
   1  14  -4      969.66      894.93    187.70 o 
   2  14  -4      510.66      416.54    148.82 o 
   3  14  -4      292.76      262.78    107.99 o 
   2   0  -3     2722.60     2817.45    120.58 o 
   4   0  -3      291.25      309.19     24.82 o 
   6   0  -3      101.23      148.02     28.51 o 
   8   0  -3     1428.18     1526.78     80.95 o 
  10   0  -3      433.80      437.09     33.33 o 
  12   0  -3     3663.03     3688.49    308.99 o 
  14   0  -3     1433.66     1315.79    141.71 o 
  16   0  -3      898.00      775.97    112.42 o 
   0   1  -3     2824.64     2796.91    120.49 o 
   1   1  -3      252.32      239.83     17.07 o 
   2   1  -3     7452.47     7329.71    194.07 o 
   3   1  -3     2353.23     2378.29     66.06 o 
   4   1  -3     9200.23     8867.00    235.28 o 
   5   1  -3      818.41      815.75     32.69 o 
   6   1  -3     2478.99     2473.13     61.16 o 
   7   1  -3      900.35      976.95     29.49 o 
   8   1  -3     4308.36     4371.83    136.11 o 
   9   1  -3      123.49      154.30     20.02 o 
  10   1  -3     3388.86     3500.81    112.68 o 
  11   1  -3      879.57      920.87     50.68 o 
  12   1  -3     1223.43     1250.38     69.38 o 
  13   1  -3     1533.95     1408.11     88.93 o 
  14   1  -3     2167.14     1842.06    139.35 o 
  15   1  -3      106.46       67.43     23.69 o 
  16   1  -3     1139.54      990.75    111.86 o 
  17   1  -3      135.97      119.69     48.83 o 
  18   1  -3      724.39      632.45    141.75 o 
   1   2  -3      664.07      749.86     26.86 o 
   2   2  -3      746.01      811.46     26.46 o 
   3   2  -3      385.17      434.81     17.28 o 
   4   2  -3      485.63      529.98     20.14 o 
   5   2  -3     1053.24     1103.34     33.49 o 
   6   2  -3      628.72      684.77     26.42 o 
   7   2  -3      607.75      552.66     48.63 o 
   8   2  -3      878.79      876.67     35.10 o 
   9   2  -3      491.72      473.65     24.51 o 
  10   2  -3      540.40      521.81     18.59 o 
  11   2  -3     2043.54     1974.65     74.84 o 
  12   2  -3      459.30      404.56     36.00 o 
  13   2  -3       47.87       33.24     11.45 o 
  14   2  -3       22.28       18.75     13.31 o 
  15   2  -3      296.19      245.26     55.20 o 
  16   2  -3      958.75      817.45    156.27 o 
  17   2  -3     1666.50     1309.91    181.96 o 
  18   2  -3     1128.67      964.05    155.56 o 
   0   3  -3      495.32      523.05     28.47 o 
   1   3  -3     3721.54     3515.15    160.74 o 
   2   3  -3     1353.58     1515.63     58.93 o 
   3   3  -3     7013.87     7032.88    231.31 o 
   4   3  -3      540.55      547.70     21.05 o 
   5   3  -3     6181.87     6390.49    213.78 o 
   6   3  -3     1538.34     1573.02     42.27 o 
   7   3  -3     4813.70     4709.04    144.95 o 
   8   3  -3      638.20      628.06     22.72 o 
   9   3  -3     1346.01     1331.37     46.22 o 
  10   3  -3      706.49      722.35     28.61 o 
  11   3  -3     2504.91     2513.82    123.85 o 
  12   3  -3     1224.26     1162.31     68.32 o 
  13   3  -3     1703.80     1664.74    124.43 o 
  14   3  -3      126.60      124.75     32.99 o 
  15   3  -3      894.44      943.90    137.94 o 
  16   3  -3       98.52       77.67     56.22 o 
  17   3  -3     1477.81     1438.30    247.31 o 
  18   3  -3      270.08      188.33    100.58 o 
   1   4  -3      232.04      213.61     27.53 o 
   2   4  -3      116.32      133.47     37.29 o 
   3   4  -3      376.43      383.94     45.63 o 
   4   4  -3      210.62      251.17     66.48 o 
   5   4  -3      327.62      399.35     37.90 o 
   6   4  -3      157.59      149.05     35.77 o 
   7   4  -3      574.24      563.73     42.21 o 
   8   4  -3      194.82      251.74     52.60 o 
   9   4  -3      916.14      912.52     32.81 o 
  10   4  -3      411.68      402.49     20.12 o 
  11   4  -3     1004.15     1086.21     58.32 o 
  12   4  -3      118.16      107.39     21.95 o 
  13   4  -3      922.29      960.95     82.92 o 
  14   4  -3       13.21       23.10     12.54 o 
  15   4  -3     1170.93     1083.97    125.30 o 
  16   4  -3       21.11       40.59     42.10 o 
  17   4  -3     1096.54     1190.18    207.31 o 
   0   5  -3     1683.44     1848.61    119.48 o 
   1   5  -3     5669.36     5623.18    251.93 o 
   2   5  -3      207.46      179.79     80.10 o 
   3   5  -3     4842.21     5164.74    213.63 o 
   4   5  -3     1406.77     1394.34     74.31 o 
   5   5  -3     2694.84     2796.66    143.72 o 
   6   5  -3     1321.05     1311.85     72.32 o 
   7   5  -3     4650.02     4711.51    241.56 o 
   8   5  -3      131.18      124.45     34.51 o 
   9   5  -3     2592.76     2679.51    180.82 o 
  10   5  -3     1165.14     1092.53     74.33 o 
  11   5  -3     2644.15     2699.18    172.72 o 
  12   5  -3      394.40      370.08     50.66 o 
  13   5  -3      600.14      638.54     67.06 o 
  14   5  -3      177.60      152.56     54.70 o 
  15   5  -3     1522.35     1503.52    151.67 o 
  16   5  -3      118.53       98.66     27.34 o 
  17   5  -3      774.46      796.08    199.24 o 
   1   6  -3        5.22       -3.76     18.14 o 
   2   6  -3      168.41      215.91     59.34 o 
   3   6  -3      297.84      347.81    109.74 o 
   4   6  -3      102.20       93.56     34.34 o 
   5   6  -3       54.19       51.07     27.59 o 
   6   6  -3      273.40      308.91     48.40 o 
   7   6  -3      720.36      698.77     47.91 o 
   8   6  -3      729.23      665.21     54.79 o 
   9   6  -3      488.30      465.35     53.26 o 
  10   6  -3      682.24      647.54     50.74 o 
  11   6  -3      241.65      221.77     67.56 o 
  12   6  -3      128.78      115.99     51.84 o 
  13   6  -3      717.41      688.35     84.50 o 
  14   6  -3      534.97      469.41    120.36 o 
  15   6  -3      276.14      263.47    107.75 o 
  16   6  -3      377.95      349.44    136.76 o 
  17   6  -3      393.03      275.54    135.77 o 
   0   7  -3     2837.55     2804.63    215.09 o 
   1   7  -3      299.88      299.20     90.52 o 
   2   7  -3     2813.68     2734.92    141.02 o 
   3   7  -3     1269.97     1259.59     71.11 o 
   4   7  -3     4710.23     5023.89    229.01 o 
   5   7  -3      356.72      357.65     43.40 o 
   6   7  -3     5420.63     5352.38    228.95 o 
   7   7  -3     2333.37     2333.61    110.16 o 
   8   7  -3     1180.21     1128.13     78.09 o 
   9   7  -3      846.27      848.92    112.17 o 
  10   7  -3      972.36      966.95     82.67 o 
  11   7  -3      274.88      302.93    101.56 o 
  12   7  -3     1454.50     1446.73    141.83 o 
  13   7  -3      198.81      198.35     73.48 o 
  14   7  -3     1199.92     1181.41    134.81 o 
  15   7  -3      511.36      503.53     83.19 o 
  16   7  -3     1206.64     1168.60    148.92 o 
   1   8  -3       12.99       19.40     23.97 o 
   2   8  -3      507.64      500.01     41.93 o 
   3   8  -3       99.92      103.52     34.28 o 
   4   8  -3     1030.06     1042.39     57.59 o 
   5   8  -3      182.42      149.81     37.54 o 
   6   8  -3      342.81      316.96    105.01 o 
   7   8  -3      804.95      806.49     73.99 o 
   8   8  -3     1839.41     1716.06    110.43 o 
   9   8  -3       26.59       26.80     24.36 o 
  10   8  -3      349.49      344.26    116.69 o 
  11   8  -3      139.29      104.89     47.09 o 
  12   8  -3      571.10      548.08    166.38 o 
  13   8  -3      217.28      205.96     68.59 o 
  14   8  -3      492.35      415.54    146.04 o 
  15   8  -3       19.31        9.89     23.85 o 
  16   8  -3      777.53      772.44     98.18 o 
   0   9  -3     6207.88     6376.73    406.26 o 
   1   9  -3      409.84      363.65     47.25 o 
   2   9  -3     2510.85     2340.66    124.66 o 
   3   9  -3       42.87       29.15     28.11 o 
   4   9  -3      771.34      706.55     49.77 o 
   5   9  -3     1172.90     1241.66    119.99 o 
   6   9  -3     4334.70     4377.64    263.91 o 
   7   9  -3      447.28      407.55     72.71 o 
   8   9  -3     2259.04     2232.55    162.42 o 
   9   9  -3      220.48      220.01     72.49 o 
  10   9  -3     1162.60     1074.41     98.37 o 
  11   9  -3      160.35      135.73     59.14 o 
  12   9  -3     1411.92     1405.81    145.72 o 
  13   9  -3      159.43      132.05     35.54 o 
  14   9  -3      668.78      675.67    136.01 o 
  15   9  -3       81.90       57.95     33.01 o 
   1  10  -3       82.20       78.13     45.10 o 
   2  10  -3      359.46      362.94     91.73 o 
   3  10  -3       26.94        0.74     32.55 o 
   4  10  -3      935.57      917.74     82.34 o 
   5  10  -3       11.31       19.65     23.96 o 
   6  10  -3      199.98      179.76     57.78 o 
   7  10  -3      375.83      325.04    125.90 o 
   8  10  -3     1057.94      961.82     96.67 o 
   9  10  -3       56.99       39.82     25.88 o 
  10  10  -3       10.68       17.20     20.22 o 
  11  10  -3       39.96       33.65     23.86 o 
  12  10  -3      291.74      244.74     95.44 o 
  13  10  -3      529.69      654.29    115.38 o 
  14  10  -3      461.21      468.24     86.10 o 
   0  11  -3      830.74      806.40     94.49 o 
   1  11  -3     1146.65     1189.28     97.02 o 
   2  11  -3      136.04      141.43     47.91 o 
   3  11  -3     3795.50     3931.58    243.98 o 
   4  11  -3      330.79      341.38     49.43 o 
   5  11  -3      987.34     1037.80    123.81 o 
   6  11  -3     1561.89     1498.91    120.50 o 
   7  11  -3     2172.53     2124.88    185.13 o 
   8  11  -3      404.44      338.30    102.09 o 
   9  11  -3      856.52      859.42     97.09 o 
  10  11  -3      324.61      249.62    137.61 o 
  11  11  -3      440.09      422.82    111.71 o 
  12  11  -3       44.24       36.94     28.63 o 
  13  11  -3      569.67      422.68    141.26 o 
   1  12  -3      118.90      110.92     48.74 o 
   2  12  -3       43.55       55.69     24.65 o 
   3  12  -3      303.43      245.00     79.79 o 
   4  12  -3      114.96       87.52     38.69 o 
   5  12  -3        9.83       -9.02     24.06 o 
   6  12  -3      118.24      104.85     42.80 o 
   7  12  -3     1620.76     1516.13    173.51 o 
   8  12  -3      430.50      325.35    145.14 o 
   9  12  -3      418.18      406.21    140.69 o 
  10  12  -3        7.50       21.40     29.32 o 
  11  12  -3       65.89       45.57     25.66 o 
  12  12  -3       34.53       41.98     21.50 o 
   0  13  -3      740.62      703.89    103.99 o 
   1  13  -3     1447.44     1434.50    146.32 o 
   2  13  -3       71.95       63.44     32.63 o 
   3  13  -3     1167.26     1052.54    121.77 o 
   4  13  -3        2.26        3.00     22.35 o 
   5  13  -3      857.82      880.96    108.25 o 
   6  13  -3      400.75      330.94    119.36 o 
   7  13  -3     2236.33     2065.60    216.58 o 
   8  13  -3      394.46      360.04     84.84 o 
   9  13  -3      560.69      483.12    200.47 o 
  10  13  -3       65.39       44.00     28.53 o 
   1  14  -3       11.11       24.73     18.62 o 
   2  14  -3       12.50        8.76     15.55 o 
   3  14  -3      219.13      187.18     79.21 o 
   4  14  -3      133.00      105.61     51.92 o 
   5  14  -3      147.96      121.26     61.78 o 
   6  14  -3       36.35       19.61     27.15 o 
   7  14  -3       85.54       79.06     53.03 o 
   8  14  -3      360.94      284.71    132.55 o 
   0  15  -3      576.37      580.29    110.74 o 
   1  15  -3       78.37       48.20     36.17 o 
   2  15  -3      958.88      906.92    116.47 o 
   3  15  -3      378.68      310.90    126.21 o 
   4  15  -3      873.18      742.79    120.95 o 
   5  15  -3      208.69      142.59     62.90 o 
   6  15  -3      599.06      511.09    187.91 o 
   0   0  -2    20981.89    19814.33   1205.75 o 
   2   0  -2    16781.77    15805.55    225.43 o 
   4   0  -2     4234.13     4225.46    151.91 o 
   6   0  -2     4286.31     4384.73    109.23 o 
   8   0  -2    15297.43    15153.23    493.74 o 
  10   0  -2     4508.29     4365.87    301.25 o 
  12   0  -2     2073.05     2259.16    179.62 o 
  14   0  -2     2685.35     2913.11    247.92 o 
  16   0  -2     1828.55     1756.02    213.53 o 
  18   0  -2     1365.51     1573.32    219.77 o 
   1   1  -2     1506.41     1563.75     20.57 o 
   2   1  -2      536.75      535.20     10.47 o 
   3   1  -2      613.63      634.41     12.81 o 
   4   1  -2      387.08      406.58      9.17 o 
   5   1  -2      437.73      465.98     11.25 o 
   6   1  -2     1891.74     2140.23     34.74 o 
   7   1  -2     3485.06     3711.29     99.03 o 
   8   1  -2     1771.80     1968.76     53.84 o 
   9   1  -2      826.19      797.78     30.32 o 
  10   1  -2      916.82      972.59     36.99 o 
  11   1  -2      446.00      446.91     21.30 o 
  12   1  -2     1417.34     1401.58     62.50 o 
  13   1  -2     1424.88     1392.12     74.27 o 
  14   1  -2     1008.61      990.20     72.78 o 
  15   1  -2      357.85      349.00     35.48 o 
  16   1  -2     1305.05     1318.44    126.18 o 
  17   1  -2      187.43      170.78     63.23 o 
  18   1  -2     1028.62     1124.15    126.53 o 
  19   1  -2      328.71      399.12     71.62 o 
   0   2  -2     5916.70     5598.29     79.20 o 
   1   2  -2     1884.96     1804.70     21.13 o 
   2   2  -2     3327.76     3031.13     51.84 o 
   3   2  -2     7770.28     7696.60    130.64 o 
   4   2  -2     6413.98     6143.68    105.16 o 
   5   2  -2     6009.85     5811.29    121.49 o 
   6   2  -2     5523.53     5400.45    142.59 o 
   7   2  -2     3396.03     3412.83     91.54 o 
   8   2  -2     2434.74     2474.81     60.84 o 
   9   2  -2     4125.38     4157.49     97.69 o 
  10   2  -2     1140.90     1060.62     53.61 o 
  11   2  -2      614.40      580.08     26.08 o 
  12   2  -2     2221.63     2264.51     74.33 o 
  13   2  -2      600.29      588.89     22.41 o 
  14   2  -2     2032.79     2124.51    130.25 o 
  15   2  -2     2782.29     2874.19    219.00 o 
  16   2  -2      216.01      284.32     44.70 o 
  17   2  -2      447.02      535.13     58.89 o 
  18   2  -2      717.07      845.58     98.82 o 
  19   2  -2      299.90      233.30     89.78 o 
   1   3  -2       42.28       39.54     10.57 o 
   2   3  -2      304.63      334.19     10.18 o 
   3   3  -2      176.53      182.95     12.77 o 
   4   3  -2      196.07      208.05     17.07 o 
   5   3  -2      204.31      170.74      6.48 o 
   6   3  -2      556.27      547.21     16.75 o 
   7   3  -2     1077.54     1099.20     30.60 o 
   8   3  -2      606.55      585.76     19.73 o 
   9   3  -2      732.50      683.68     23.30 o 
  10   3  -2      183.22      172.43     23.33 o 
  11   3  -2      512.28      487.27     21.36 o 
  12   3  -2       32.89       25.28     11.46 o 
  13   3  -2     2112.93     2135.16    108.35 o 
  14   3  -2      815.35      866.09    104.30 o 
  15   3  -2     1422.14     1564.40    124.65 o 
  16   3  -2      156.23      146.92     57.64 o 
  17   3  -2      685.69      871.28     98.87 o 
  18   3  -2      195.11      210.15     99.20 o 
  19   3  -2     1152.31     1226.88    197.64 o 
   0   4  -2      295.15      262.94     16.84 o 
   1   4  -2     8805.76     8081.62    202.73 o 
   2   4  -2      407.47      393.82     17.00 o 
   3   4  -2    10758.09     9913.14    206.61 o 
   4   4  -2     1555.39     1922.54     41.57 o 
   5   4  -2     6603.05     6223.43    185.27 o 
   6   4  -2       57.37       52.75      6.10 o 
   7   4  -2     6111.85     6311.30    179.52 o 
   8   4  -2       68.00       69.85     11.31 o 
   9   4  -2     6308.32     6159.78    211.33 o 
  10   4  -2       67.12       60.95     19.26 o 
  11   4  -2     2733.74     2751.68    127.76 o 
  12   4  -2      314.89      286.35     35.28 o 
  13   4  -2     2006.30     2015.97    109.35 o 
  14   4  -2      317.36      284.49     44.44 o 
  15   4  -2     2656.04     2781.13    172.12 o 
  16   4  -2       32.61        4.11     22.30 o 
  17   4  -2     1315.98     1541.04    154.57 o 
  18   4  -2       30.97       64.14     56.79 o 
  19   4  -2      303.24      432.66    172.69 o 
   1   5  -2     1151.09     1305.17     42.73 o 
   2   5  -2     1174.68     1277.94     36.98 o 
   3   5  -2      275.89      292.10     20.11 o 
   4   5  -2      325.89      344.05     19.46 o 
   5   5  -2      419.01      466.60     35.12 o 
   6   5  -2      543.08      576.65     33.49 o 
   7   5  -2      925.93      938.99     32.10 o 
   8   5  -2      184.08      172.87     12.08 o 
   9   5  -2     1005.25     1006.32     39.16 o 
  10   5  -2      242.80      243.68     18.64 o 
  11   5  -2     2096.27     2061.68     66.78 o 
  12   5  -2      208.81      198.39     36.43 o 
  13   5  -2      380.63      389.98     27.46 o 
  14   5  -2      474.96      459.55     41.10 o 
  15   5  -2      984.80     1000.55     91.25 o 
  16   5  -2       52.97       49.69     21.98 o 
  17   5  -2      775.72      834.09    127.68 o 
  18   5  -2      248.23      274.55     92.02 o 
   0   6  -2     3090.75     2997.89    288.26 o 
   1   6  -2     5708.80     5386.44    282.81 o 
   2   6  -2     2357.67     2260.65    117.03 o 
   3   6  -2     3036.01     2888.58    296.45 o 
   4   6  -2     6908.89     6980.82    293.57 o 
   5   6  -2     3334.92     3453.32    144.72 o 
   6   6  -2     4007.82     3713.85    106.66 o 
   7   6  -2     2041.16     2093.40     87.28 o 
   8   6  -2     1766.19     1716.65     66.60 o 
   9   6  -2     2230.84     2193.36     81.28 o 
  10   6  -2     2002.63     2030.76     79.17 o 
  11   6  -2     1789.48     1835.18     71.68 o 
  12   6  -2      117.57      102.28     28.18 o 
  13   6  -2     2241.71     2229.24    113.73 o 
  14   6  -2     1311.49     1341.32     87.30 o 
  15   6  -2       71.88       73.36     30.79 o 
  16   6  -2     2147.69     2103.05    215.71 o 
  17   6  -2      548.98      590.18     96.26 o 
  18   6  -2       89.43       83.70     64.10 o 
   1   7  -2      336.98      356.24     15.97 o 
   2   7  -2      268.88      236.40     15.72 o 
   3   7  -2      226.69      207.69     15.48 o 
   4   7  -2     2921.82     3033.22    108.49 o 
   5   7  -2      728.46      733.34     32.72 o 
   6   7  -2      998.53     1044.53     46.90 o 
   7   7  -2       66.00       69.37      8.63 o 
   8   7  -2      914.96      884.16     37.62 o 
   9   7  -2      457.42      437.46     22.48 o 
  10   7  -2      464.88      484.40     20.92 o 
  11   7  -2     1127.45     1169.11     65.50 o 
  12   7  -2      172.96      198.44     35.31 o 
  13   7  -2      194.45      181.58     33.78 o 
  14   7  -2     1521.15     1483.65    139.74 o 
  15   7  -2      371.90      333.74    120.44 o 
  16   7  -2      745.52      837.23    111.28 o 
  17   7  -2      536.79      556.73    119.41 o 
  18   7  -2      996.46     1113.89    178.63 o 
   0   8  -2     4966.73     4799.89    219.27 o 
   1   8  -2      138.21      166.11     13.31 o 
   2   8  -2     3609.47     3514.17    102.49 o 
   3   8  -2       71.51       78.96     17.03 o 
   4   8  -2     9265.44     8521.71    344.08 o 
   5   8  -2     2212.93     2242.22    103.48 o 
   6   8  -2     3721.84     3617.11    146.26 o 
   7   8  -2       10.85       12.26      5.85 o 
   8   8  -2     2063.48     2255.88     86.12 o 
   9   8  -2      223.81      199.56     17.61 o 
  10   8  -2     3954.42     4128.28    200.77 o 
  11   8  -2       71.33       78.92     16.87 o 
  12   8  -2     1083.28     1186.02     76.89 o 
  13   8  -2       93.02      115.81     35.35 o 
  14   8  -2     1502.57     1434.33    145.19 o 
  15   8  -2        1.09       -0.08     20.08 o 
  16   8  -2     1013.47      914.50    132.18 o 
  17   8  -2        5.09      -19.15     30.84 o 
   1   9  -2       61.69       57.38     17.45 o 
   2   9  -2      152.51      126.52     15.61 o 
   3   9  -2       24.25       27.72     11.94 o 
   4   9  -2      217.32      219.86     29.79 o 
   5   9  -2      296.85      293.97     29.78 o 
   6   9  -2      511.68      502.72     30.64 o 
   7   9  -2       86.20       90.78     10.38 o 
   8   9  -2      492.70      568.13     52.08 o 
   9   9  -2       72.84       77.76     15.65 o 
  10   9  -2     1953.83     2080.17    140.51 o 
  11   9  -2      209.77      187.76     75.05 o 
  12   9  -2      493.15      481.24    109.96 o 
  13   9  -2        1.20       16.39     19.76 o 
  14   9  -2      551.08      552.24     76.20 o 
  15   9  -2        7.78      -23.56     30.58 o 
  16   9  -2      508.59      561.46     76.88 o 
   0  10  -2     3163.32     3027.55    224.02 o 
   1  10  -2     1422.08     1342.52     61.13 o 
   2  10  -2     1554.73     1481.81     68.38 o 
   3  10  -2     1398.39     1382.16     65.98 o 
   4  10  -2     2766.21     2776.42    121.95 o 
   5  10  -2     2294.79     2163.31     77.32 o 
   6  10  -2     1994.75     1916.64     90.59 o 
   7  10  -2     1456.77     1352.73     90.76 o 
   8  10  -2     1380.72     1418.38     98.12 o 
   9  10  -2      841.53      840.16     76.79 o 
  10  10  -2     1858.19     1921.28    150.52 o 
  11  10  -2      560.20      593.57     68.27 o 
  12  10  -2      620.77      595.50     89.11 o 
  13  10  -2      718.48      784.65    118.00 o 
  14  10  -2      712.67      723.93     92.14 o 
  15  10  -2      362.23      301.54    120.31 o 
  16  10  -2      263.56      236.36     92.26 o 
   1  11  -2       23.33        8.55     20.17 o 
   2  11  -2       31.86       31.94     11.93 o 
   3  11  -2       21.78       29.68     23.77 o 
   4  11  -2      126.01      105.88     43.13 o 
   5  11  -2      450.05      321.57     52.79 o 
   6  11  -2      197.96      180.86     67.00 o 
   7  11  -2      289.22      285.67     89.86 o 
   8  11  -2       74.56       70.73     28.32 o 
   9  11  -2      757.29      726.69     72.54 o 
  10  11  -2     1281.62     1350.03    124.83 o 
  11  11  -2      281.69      215.37     92.33 o 
  12  11  -2       32.64       19.38     44.03 o 
  13  11  -2      183.69      195.82    100.86 o 
  14  11  -2        2.51        6.96     22.81 o 
  15  11  -2      589.44      464.39    162.77 o 
   0  12  -2      456.47      480.83     59.72 o 
   1  12  -2     1840.68     1939.84    125.82 o 
   2  12  -2      168.64      159.41     62.07 o 
   3  12  -2     1659.21     1567.67    101.86 o 
   4  12  -2       80.75       84.70     22.79 o 
   5  12  -2     6445.20     6367.41    426.69 o 
   6  12  -2      288.70      269.37     88.92 o 
   7  12  -2     1095.50     1196.50    144.59 o 
   8  12  -2      176.38      140.28     58.22 o 
   9  12  -2      607.98      560.24     61.45 o 
  10  12  -2      225.32      200.03     76.34 o 
  11  12  -2      887.76      970.78    103.95 o 
  12  12  -2      148.88      120.95     54.89 o 
  13  12  -2     1720.80     1643.64    211.92 o 
  14  12  -2       40.16        9.77     25.68 o 
   1  13  -2       69.82       59.79     27.21 o 
   2  13  -2     1247.07     1161.12     96.51 o 
   3  13  -2       33.14       69.16     29.16 o 
   4  13  -2      449.26      396.44     56.15 o 
   5  13  -2      383.40      342.48    121.70 o 
   6  13  -2       85.02       83.64     33.26 o 
   7  13  -2      109.26       85.60     36.24 o 
   8  13  -2       16.36       11.60     23.44 o 
   9  13  -2      448.22      464.38     57.84 o 
  10  13  -2       67.81       49.49     32.39 o 
  11  13  -2      593.36      556.40     72.60 o 
  12  13  -2      137.75       95.15     64.94 o 
   0  14  -2      881.67      889.39    124.81 o 
   1  14  -2     1265.87     1087.97    111.62 o 
   2  14  -2      705.43      748.64     81.79 o 
   3  14  -2      488.56      528.61    133.74 o 
   4  14  -2      541.61      475.03     77.32 o 
   5  14  -2      900.00      819.33    123.33 o 
   6  14  -2      484.02      495.73     61.23 o 
   7  14  -2      780.48      762.17     87.19 o 
   8  14  -2      471.58      488.08     81.87 o 
   9  14  -2      935.60      977.61    105.69 o 
  10  14  -2      211.94      188.16    101.19 o 
  11  14  -2      194.90      116.56     67.03 o 
   1  15  -2      171.90      152.46     55.76 o 
   2  15  -2        2.06        4.77     25.77 o 
   3  15  -2       16.52       24.56     17.80 o 
   4  15  -2      136.58      109.95     51.60 o 
   5  15  -2       12.92       15.81     13.23 o 
   6  15  -2      230.47      223.57     82.74 o 
   7  15  -2      172.39      170.55     51.59 o 
   8  15  -2      323.86      284.16    112.61 o 
   9  15  -2       38.35       29.90     29.93 o 
   0  16  -2     1306.38     1155.15    271.79 o 
   1  16  -2       24.97       15.38     22.97 o 
   2  16  -2      636.01      607.17     85.46 o 
   3  16  -2       46.44       27.61     35.69 o 
   4  16  -2     1039.36      972.85    132.05 o 
   5  16  -2       51.20       45.24     27.16 o 
   6  16  -2     1154.69     1115.46    128.29 o 
   1  17  -2       18.67       -2.20     36.92 o 
   2  17  -2       57.45       60.22     32.64 o 
   2   0  -1    12496.07    11924.49    159.53 o 
   4   0  -1    10232.39    10079.62    155.73 o 
   6   0  -1     1109.92     1254.49     19.92 o 
   8   0  -1      590.49      570.00     16.43 o 
  10   0  -1     3694.91     3346.25    159.31 o 
  12   0  -1     2523.10     2512.82    100.60 o 
  14   0  -1     1029.09     1007.22     45.13 o 
  16   0  -1     1222.74     1317.94    111.17 o 
  18   0  -1     1275.98     1737.66    243.39 o 
  20   0  -1     2185.60     2512.60    379.33 o 
   0   1  -1     1390.14     1276.58     23.12 o 
   1   1  -1     2358.35     2395.10     39.92 o 
   2   1  -1    18473.91    17986.96    362.40 o 
   3   1  -1     6396.56     6033.62     67.42 o 
   4   1  -1    12018.61    11009.48    149.64 o 
   5   1  -1    10285.87     9798.83    118.61 o 
   6   1  -1    12224.72    11229.02    203.97 o 
   7   1  -1      285.18      274.59     18.47 o 
   8   1  -1     7210.52     6881.68    195.19 o 
   9   1  -1     1043.22     1135.97     38.69 o 
  10   1  -1     4791.28     4426.22    204.13 o 
  11   1  -1     1219.85     1318.46     42.71 o 
  12   1  -1     3837.54     3708.23    165.94 o 
  13   1  -1     1288.15     1273.12     49.54 o 
  14   1  -1     1011.46     1070.48     44.16 o 
  15   1  -1      415.11      471.06     28.59 o 
  16   1  -1     3343.94     3671.31    188.69 o 
  17   1  -1       69.10       80.60     25.01 o 
  18   1  -1      463.69      589.19     76.94 o 
  19   1  -1      222.36      222.34     81.58 o 
  20   1  -1      698.43      685.18    109.33 o 
   1   2  -1     7045.78     6733.86     76.84 o 
   2   2  -1     4537.11     4460.65     70.05 o 
   3   2  -1      633.23      665.49     11.64 o 
   4   2  -1      466.27      472.15     16.64 o 
   5   2  -1      574.10      636.15     12.30 o 
   6   2  -1     2071.09     2254.48     37.93 o 
   7   2  -1     1303.41     1294.25     37.89 o 
   8   2  -1     2595.27     2832.62     55.46 o 
   9   2  -1     2747.90     2839.92     86.29 o 
  10   2  -1      202.93      244.61     20.29 o 
  11   2  -1      313.20      347.18     26.08 o 
  12   2  -1     1307.39     1407.96     73.58 o 
  13   2  -1     1075.92     1028.17     93.26 o 
  14   2  -1     1022.27     1071.95     43.55 o 
  15   2  -1      480.34      500.60     32.33 o 
  16   2  -1      994.78      983.71     83.99 o 
  17   2  -1     1182.86     1284.36    111.83 o 
  18   2  -1     1116.08     1286.67    128.58 o 
  19   2  -1      660.05      825.49    114.25 o 
  20   2  -1      673.84      723.10     83.66 o 
   0   3  -1     3436.05     3378.49     81.71 o 
   1   3  -1    20901.42    19685.61    342.65 o 
   2   3  -1     7219.42     7187.56    121.95 o 
   3   3  -1     6082.49     5767.66     65.11 o 
   4   3  -1     3580.28     3611.67     90.40 o 
   5   3  -1     7553.28     7279.22     91.53 o 
   6   3  -1     1091.92     1125.53     22.43 o 
   7   3  -1     7323.86     6646.02    174.48 o 
   8   3  -1      835.41      775.25     53.17 o 
   9   3  -1     3717.53     3540.88    108.93 o 
  10   3  -1      534.96      577.70     23.39 o 
  11   3  -1     5979.98     6224.77    249.89 o 
  12   3  -1      681.90      585.97     76.76 o 
  13   3  -1     3462.20     3294.38    377.07 o 
  14   3  -1      334.48      347.84     41.23 o 
  15   3  -1     1085.30     1081.14     65.35 o 
  16   3  -1      712.64      708.73     53.22 o 
  17   3  -1      490.57      555.19     67.62 o 
  18   3  -1      129.74      128.69     47.39 o 
  19   3  -1     1100.80     1091.53    109.09 o 
  20   3  -1       88.69       88.78     30.25 o 
   1   4  -1       55.38       56.57      4.96 o 
   2   4  -1     9768.95     9607.79    175.09 o 
   3   4  -1     4637.04     4816.51     75.12 o 
   4   4  -1      325.05      339.74     11.74 o 
   5   4  -1      526.34      556.60     11.78 o 
   6   4  -1      651.29      635.17     14.74 o 
   7   4  -1     1115.86     1183.80     33.22 o 
   8   4  -1       43.00       51.12      9.07 o 
   9   4  -1     1724.54     1870.08     58.95 o 
  10   4  -1      451.45      462.41     28.38 o 
  11   4  -1     1208.27     1264.22     61.47 o 
  12   4  -1      252.30      265.01     23.69 o 
  13   4  -1     1842.59     1935.79     70.48 o 
  14   4  -1      856.91      833.15     61.46 o 
  15   4  -1      602.85      649.14     47.06 o 
  16   4  -1      110.51       88.56     24.45 o 
  17   4  -1     2508.71     2900.15    281.64 o 
  18   4  -1      256.67      247.37     84.04 o 
  19   4  -1      684.74      847.22    113.84 o 
   0   5  -1      782.76      809.69     46.15 o 
   1   5  -1     8037.37     7237.37    109.24 o 
   2   5  -1     6041.15     5960.19     83.26 o 
   3   5  -1    11340.97    10832.55    278.31 o 
   4   5  -1     1730.74     1892.05     28.44 o 
   5   5  -1     5184.85     4875.97     79.44 o 
   6   5  -1      354.19      345.74     13.51 o 
   7   5  -1     7090.23     6810.68    201.58 o 
   8   5  -1      727.38      716.14     29.64 o 
   9   5  -1     6642.05     6654.01    170.90 o 
  10   5  -1      327.54      331.58     17.40 o 
  11   5  -1     3135.62     3265.82    136.44 o 
  12   5  -1      754.49      762.79     51.63 o 
  13   5  -1     1387.92     1432.06     60.25 o 
  14   5  -1      421.31      420.97     35.85 o 
  15   5  -1     1629.62     1952.09    148.94 o 
  16   5  -1       42.99       41.15     26.46 o 
  17   5  -1     1198.67     1304.10    130.46 o 
  18   5  -1      222.95      228.33     85.13 o 
  19   5  -1      894.16     1003.09    132.51 o 
   1   6  -1      532.04      598.13     12.24 o 
   2   6  -1     1146.73     1272.15     22.08 o 
   3   6  -1     2851.44     2929.85     75.09 o 
   4   6  -1     1408.30     1560.27     28.62 o 
   5   6  -1       69.45       70.93     12.66 o 
   6   6  -1      230.35      194.27     15.19 o 
   7   6  -1      184.24      167.13     18.53 o 
   8   6  -1     2026.41     2006.70     60.41 o 
   9   6  -1      113.73      126.61     14.13 o 
  10   6  -1      382.10      366.72     22.47 o 
  11   6  -1      483.81      444.36     26.28 o 
  12   6  -1      551.25      596.17     37.05 o 
  13   6  -1     3641.25     3792.02    184.09 o 
  14   6  -1      578.29      581.87     48.02 o 
  15   6  -1      694.49      768.53     77.40 o 
  16   6  -1      878.61      877.41     84.43 o 
  17   6  -1      414.91      458.09     66.87 o 
  18   6  -1      561.40      704.43     97.64 o 
  19   6  -1      369.73      456.56     73.99 o 
   0   7  -1     5969.66     5773.23    121.52 o 
   1   7  -1     1522.61     1618.44     28.84 o 
   2   7  -1     7972.69     7566.31    112.19 o 
   3   7  -1     1963.62     1864.70     68.73 o 
   4   7  -1     3329.20     2977.57    104.19 o 
   5   7  -1     1585.92     1758.34     64.09 o 
   6   7  -1     5651.34     5703.47    192.96 o 
   7   7  -1      666.58      650.39     54.54 o 
   8   7  -1     3356.92     3220.82    149.58 o 
   9   7  -1     1004.37      980.91     41.83 o 
  10   7  -1     2077.65     2119.47    115.69 o 
  11   7  -1      309.36      325.37    100.04 o 
  12   7  -1     5384.52     5837.94     85.58 o 
  13   7  -1       41.78       57.72     19.97 o 
  14   7  -1     1567.06     1765.26    148.57 o 
  15   7  -1     1327.70     1382.03     98.56 o 
  16   7  -1      363.75      415.08     58.37 o 
  17   7  -1      190.38      192.61     66.31 o 
  18   7  -1      191.31      217.74     66.17 o 
   1   8  -1     1429.85     1574.71     42.96 o 
   2   8  -1      469.47      534.13     28.37 o 
   3   8  -1      206.66      203.40     29.16 o 
   4   8  -1     1116.21     1191.32     45.84 o 
   5   8  -1      102.46      103.21     12.94 o 
   6   8  -1      902.21      926.26     38.04 o 
   7   8  -1      367.34      371.67     45.15 o 
   8   8  -1      429.89      450.78     24.97 o 
   9   8  -1      328.91      351.32     18.88 o 
  10   8  -1      706.73      677.84     34.48 o 
  11   8  -1      396.87      423.13    111.70 o 
  12   8  -1     1407.67     1437.95     95.55 o 
  13   8  -1       67.98       72.17     20.33 o 
  14   8  -1     1023.48     1118.32     85.30 o 
  15   8  -1       51.90       42.64     19.41 o 
  16   8  -1     1098.05     1158.35     95.69 o 
  17   8  -1      352.36      288.38     62.92 o 
  18   8  -1      361.31      388.09    212.18 o 
   0   9  -1     8087.34     8740.08    427.47 o 
   1   9  -1      678.09      671.30     28.11 o 
   2   9  -1     7074.85     7137.10    224.46 o 
   3   9  -1     1059.28     1072.49     38.10 o 
   4   9  -1     1279.47     1276.53     43.15 o 
   5   9  -1      318.66      299.86     33.27 o 
   6   9  -1     3791.90     3954.90    163.41 o 
   7   9  -1      457.58      462.91     31.24 o 
   8   9  -1     3715.65     3478.12    309.33 o 
   9   9  -1      911.90      902.48     41.22 o 
  10   9  -1     2115.91     2020.89    102.09 o 
  11   9  -1       18.33       15.65     12.28 o 
  12   9  -1     2704.60     2745.67    171.98 o 
  13   9  -1       77.51       83.54     29.27 o 
  14   9  -1      506.11      586.02     69.86 o 
  15   9  -1      509.41      524.31     48.84 o 
  16   9  -1     1068.83     1140.63    117.02 o 
  17   9  -1      252.35      209.50     79.40 o 
   1  10  -1       20.41       18.36     16.02 o 
   2  10  -1      539.44      586.85     32.76 o 
   3  10  -1      133.95      173.21     37.19 o 
   4  10  -1      374.73      378.83     25.60 o 
   5  10  -1      105.91       86.83     23.67 o 
   6  10  -1       74.01       60.87     19.30 o 
   7  10  -1       63.49       79.46     21.98 o 
   8  10  -1       48.18       53.49     19.48 o 
   9  10  -1      262.17      249.62     67.43 o 
  10  10  -1      293.95      277.55     36.99 o 
  11  10  -1      197.19      195.00     58.22 o 
  12  10  -1      964.05      902.00     74.99 o 
  13  10  -1      441.71      451.13     66.59 o 
  14  10  -1      854.32      893.78     83.99 o 
  15  10  -1      420.34      374.56    142.31 o 
  16  10  -1      853.80      825.42    144.55 o 
   0  11  -1     1795.39     1834.94    156.31 o 
   1  11  -1     2112.77     2230.88     95.78 o 
   2  11  -1     1623.16     1705.92     71.69 o 
   3  11  -1     2830.44     3034.90    122.09 o 
   4  11  -1       81.93       94.07     28.51 o 
   5  11  -1     3510.03     3336.59    183.35 o 
   6  11  -1      758.10      749.28     51.79 o 
   7  11  -1     1428.19     1459.78     87.92 o 
   8  11  -1     1270.93     1228.48     71.15 o 
   9  11  -1     2380.04     2250.99    123.25 o 
  10  11  -1      200.01      182.78     36.35 o 
  11  11  -1     1758.04     1705.75    120.38 o 
  12  11  -1      425.75      409.95    116.08 o 
  13  11  -1      695.27      620.96     68.46 o 
  14  11  -1       37.71       48.36     24.54 o 
  15  11  -1      907.28      987.35    135.76 o 
  16  11  -1      180.39      155.14     60.67 o 
   1  12  -1      619.02      636.68     43.06 o 
   2  12  -1      499.37      477.96     29.53 o 
   3  12  -1      133.92      125.97     34.34 o 
   4  12  -1      185.74      180.45     49.71 o 
   5  12  -1      572.17      563.94     33.60 o 
   6  12  -1       49.78       32.77     20.38 o 
   7  12  -1     1238.17     1242.22     75.27 o 
   8  12  -1      157.69      139.91     38.05 o 
   9  12  -1      385.71      397.48     35.35 o 
  10  12  -1      309.72      293.57     72.44 o 
  11  12  -1      162.98      142.19     45.60 o 
  12  12  -1       69.38       57.80     24.06 o 
  13  12  -1      964.38      867.16    111.15 o 
  14  12  -1       59.81       45.50     30.69 o 
  15  12  -1      374.64      436.84     98.24 o 
   0  13  -1     1817.86     1990.80    126.57 o 
   1  13  -1     3147.16     3269.42    148.61 o 
   2  13  -1      251.02      256.07     58.95 o 
   3  13  -1     2305.82     2367.51    109.06 o 
   4  13  -1       41.48       42.88     15.04 o 
   5  13  -1      836.43      818.32     45.34 o 
   6  13  -1      163.83      124.18     38.89 o 
   7  13  -1     1123.03     1244.95     94.69 o 
   8  13  -1      522.38      494.45     44.10 o 
   9  13  -1     2064.75     2225.64    186.39 o 
  10  13  -1      511.32      453.20     46.39 o 
  11  13  -1     1168.84     1130.71    115.77 o 
  12  13  -1       37.60       24.21     22.25 o 
  13  13  -1      572.02      575.31     90.85 o 
   1  14  -1       70.48       51.31     19.73 o 
   2  14  -1      214.71      224.16     62.04 o 
   3  14  -1      442.79      461.29     39.38 o 
   4  14  -1      512.71      565.76     39.31 o 
   5  14  -1        9.76        9.88     15.69 o 
   6  14  -1      425.13      336.63     99.55 o 
   7  14  -1        0.81        5.03     19.12 o 
   8  14  -1      178.01      149.73     49.78 o 
   9  14  -1      277.27      246.83     79.64 o 
  10  14  -1      214.75      186.12     67.31 o 
  11  14  -1      466.50      453.88     64.65 o 
  12  14  -1      310.74      201.54    125.36 o 
   0  15  -1      169.75      187.97     91.12 o 
   1  15  -1      577.37      664.70     68.51 o 
   2  15  -1      930.50      967.45     74.09 o 
   3  15  -1      176.52      149.20     47.00 o 
   4  15  -1     1862.68     1968.65    140.60 o 
   5  15  -1      332.98      297.56     91.69 o 
   6  15  -1     1603.18     1706.67    145.53 o 
   7  15  -1      474.84      481.28     59.20 o 
   8  15  -1      833.19      812.21     71.61 o 
   9  15  -1       77.75       59.46     32.13 o 
  10  15  -1      357.84      326.17    119.85 o 
   1  16  -1       55.87       54.82     24.43 o 
   2  16  -1       67.79       53.46     22.17 o 
   3  16  -1      244.41      208.03     69.06 o 
   4  16  -1       37.20       54.21     21.62 o 
   5  16  -1       35.94       27.98     20.77 o 
   6  16  -1      245.75      224.71     85.50 o 
   7  16  -1       69.18       61.86     28.44 o 
   8  16  -1      229.36      164.74     58.09 o 
   0  17  -1      363.64      356.39     77.13 o 
   1  17  -1      219.37      185.12     60.77 o 
   2  17  -1     1463.70     1393.64    129.15 o 
   3  17  -1       62.13       44.17     22.66 o 
   4  17  -1      963.39      944.38     90.57 o 
   5  17  -1       89.99       67.22     35.32 o 
   2   0   0      417.23      442.62     13.86 o 
   4   0   0      771.56      827.03     23.59 o 
   6   0   0    13790.08    13339.31    391.59 o 
   8   0   0     3077.02     2723.34     52.71 o 
  10   0   0    14275.33    15539.44   1431.11 o 
  12   0   0     6242.97     6176.43    245.83 o 
  14   0   0     2055.47     2142.72     75.12 o 
  16   0   0       64.95       66.47     23.44 o 
  18   0   0     3222.42     3493.11    248.42 o 
  20   0   0     1005.39     1091.45    186.07 o 
   1   1   0      369.26      408.84      7.90 o 
   2   1   0        7.00       10.93      2.45 o 
   3   1   0      250.28      240.79      4.71 o 
   4   1   0     5504.18     5261.80     57.07 o 
   5   1   0     5140.74     5262.73     69.10 o 
   6   1   0      107.03      132.62      5.70 o 
   7   1   0     1866.16     1932.58     54.06 o 
   8   1   0      425.30      394.70     13.68 o 
   9   1   0       62.85       78.72     10.45 o 
  10   1   0     2906.94     3147.52     77.78 o 
  11   1   0      106.48      108.44     13.95 o 
  12   1   0      599.14      631.13     41.74 o 
  13   1   0       92.09       87.60     15.81 o 
  14   1   0     4661.61     5149.67    187.69 o 
  15   1   0     2205.98     2182.81     84.47 o 
  16   1   0     1200.98     1298.01     60.20 o 
  17   1   0       18.65       10.82      8.11 o 
  18   1   0      494.04      494.20     49.45 o 
  19   1   0       37.71       36.37     20.03 o 
  20   1   0     1069.57     1319.99    175.64 o 
   0   2   0     7573.41     6851.14    128.89 o 
   1   2   0     5542.82     5101.99     55.69 o 
   2   2   0     1522.02     1341.06     29.84 o 
   3   2   0     3610.05     3267.22     60.12 o 
   4   2   0    14370.25    13547.82    147.24 o 
   5   2   0     8706.46     8144.91    104.49 o 
   6   2   0     5410.07     5010.42     84.47 o 
   7   2   0     7355.53     7223.27    103.24 o 
   8   2   0     4203.71     4099.62     69.49 o 
   9   2   0     3952.98     3784.81     94.19 o 
  10   2   0     3522.85     3386.30    129.76 o 
  11   2   0     1529.90     1486.92     48.66 o 
  12   2   0     1738.79     1697.90     49.94 o 
  13   2   0     2159.46     2343.68    100.55 o 
  14   2   0     2915.49     2949.31     77.72 o 
  15   2   0      624.45      567.68     25.68 o 
  16   2   0       80.87       99.59     24.37 o 
  17   2   0     1267.34     1163.91     73.45 o 
  18   2   0      393.22      447.39     55.11 o 
  19   2   0      165.26      194.10     50.05 o 
  20   2   0      385.42      379.14     71.91 o 
   1   3   0     7125.30     6713.83     99.05 o 
   2   3   0     8353.21     7893.35     85.22 o 
   3   3   0      687.34      787.64     12.37 o 
   4   3   0      547.53      510.82     11.62 o 
   5   3   0      517.28      530.79     13.04 o 
   6   3   0      652.16      606.12     11.09 o 
   7   3   0      569.13      552.65     10.72 o 
   8   3   0       94.91       70.83     11.58 o 
   9   3   0      519.38      470.73     16.83 o 
  10   3   0      160.81      183.18     11.62 o 
  11   3   0     2393.87     2388.90     61.67 o 
  12   3   0      420.84      401.03     20.83 o 
  13   3   0      880.47      864.58     35.25 o 
  14   3   0     1028.35      991.10     30.22 o 
  15   3   0     3859.22     3940.40    194.08 o 
  16   3   0      225.33      228.34     49.65 o 
  17   3   0      342.24      410.38     54.35 o 
  18   3   0        4.80       -4.27     15.18 o 
  19   3   0     1248.65     1429.17    151.78 o 
  20   3   0      173.44      150.23     60.67 o 
   0   4   0        0.04        6.99      4.33 o 
   2   4   0      567.53      657.83      8.83 o 
   3   4   0     6752.66     5873.95     93.09 o 
   4   4   0        0.31        1.57      2.96 o 
   5   4   0     5530.25     5132.71    127.17 o 
   6   4   0        0.40        4.23      2.66 o 
   7   4   0     7362.19     6665.57    118.08 o 
   8   4   0       50.57       31.45      7.92 o 
   9   4   0     6064.67     6141.36    162.57 o 
  10   4   0        0.63        6.96      6.56 o 
  11   4   0     4521.84     4557.91    238.49 o 
  12   4   0       78.02       78.41     17.91 o 
  13   4   0     4327.83     4408.57    349.52 o 
  14   4   0        9.47       10.24      6.17 o 
  15   4   0      817.38      911.06     85.98 o 
  16   4   0       15.46       10.34     13.35 o 
  17   4   0     1416.14     1476.45    104.50 o 
  18   4   0       76.53       48.95     20.85 o 
  19   4   0     1203.42     1194.78    133.56 o 
  20   4   0       21.83       13.54     11.78 o 
   1   5   0      698.26      760.74     10.11 o 
   2   5   0        0.14        4.36      3.62 o 
   3   5   0      461.14      460.22      7.68 o 
   4   5   0        9.89        8.88      3.85 o 
   5   5   0     2611.80     2710.05     79.82 o 
   6   5   0     2323.01     2487.13     40.12 o 
   7   5   0      123.03      150.53     12.45 o 
   8   5   0       20.97       62.87     11.12 o 
   9   5   0       99.23      106.28      9.75 o 
  10   5   0      105.63       97.09     15.29 o 
  11   5   0     4274.88     4702.71    188.01 o 
  12   5   0      248.94      301.24     25.14 o 
  13   5   0     1358.82     1328.76     91.80 o 
  14   5   0       22.93       26.60     13.92 o 
  15   5   0     1495.90     1759.18    129.28 o 
  16   5   0       23.85       38.24     21.72 o 
  17   5   0      700.16      756.08     65.53 o 
  18   5   0      179.91      156.15     43.31 o 
  19   5   0      933.72     1008.81    124.48 o 
   0   6   0     3121.07     2983.19    120.96 o 
   1   6   0     4377.84     4232.33     73.18 o 
   2   6   0     2875.59     2690.56     52.58 o 
   3   6   0     7382.71     7115.44    201.58 o 
   4   6   0     4823.84     4570.20     67.94 o 
   5   6   0     1040.87      941.29     31.18 o 
   6   6   0     5291.24     4735.94    169.39 o 
   7   6   0     1449.43     1306.86     45.80 o 
   8   6   0     4407.91     4379.54    174.52 o 
   9   6   0     5971.72     5500.82    250.00 o 
  10   6   0      422.64      378.91     24.56 o 
  11   6   0     4401.27     4266.64    361.28 o 
  12   6   0     1573.65     1507.10     61.11 o 
  13   6   0      757.97      761.94     46.32 o 
  14   6   0     1883.39     2006.86    128.47 o 
  15   6   0      532.32      622.78    110.77 o 
  16   6   0      238.55      271.75     80.40 o 
  17   6   0      168.76      163.45     45.92 o 
  18   6   0     1490.58     1357.24    121.83 o 
  19   6   0      242.59      186.54     66.13 o 
   1   7   0        1.95        3.11      3.66 o 
   2   7   0      574.62      605.93     17.17 o 
   3   7   0        0.43        3.41      4.79 o 
   4   7   0       30.33       21.44      7.37 o 
   5   7   0       29.24       26.81      5.86 o 
   6   7   0     2082.68     2331.63     82.33 o 
   7   7   0      343.96      319.01     22.73 o 
   8   7   0      220.88      218.54     15.32 o 
   9   7   0      659.97      678.66     27.82 o 
  10   7   0      952.77     1059.02     48.40 o 
  11   7   0      292.87      267.31     19.91 o 
  12   7   0     1259.50     1295.62     51.73 o 
  13   7   0        4.69        8.95     10.55 o 
  14   7   0      331.46      281.46     89.71 o 
  15   7   0      116.75      111.67     32.40 o 
  16   7   0     2056.71     2432.77    236.48 o 
  17   7   0      370.24      401.32     64.59 o 
  18   7   0     1437.67     1489.73    180.68 o 
  19   7   0      503.82      483.37     75.35 o 
   0   8   0     2264.79     2193.11     95.35 o 
   1   8   0       85.64      128.12     32.76 o 
   2   8   0     8642.30     8430.30    381.81 o 
   3   8   0      376.08      376.31     19.28 o 
   4   8   0    13138.97    12976.12    382.93 o 
   5   8   0      285.59      247.98     17.08 o 
   6   8   0     2150.03     1819.31    114.02 o 
   7   8   0        0.14        8.83      7.04 o 
   8   8   0     3639.00     3573.64    203.81 o 
   9   8   0      278.26      253.62     16.26 o 
  10   8   0     4590.50     4740.93    146.41 o 
  11   8   0       84.34      109.81     25.55 o 
  12   8   0      824.42      861.61     47.37 o 
  13   8   0        1.19        3.40      7.94 o 
  14   8   0     1643.76     1829.72    143.35 o 
  15   8   0        2.83       -9.39     23.74 o 
  16   8   0     1264.08     1507.13    150.39 o 
  17   8   0       13.04       21.24     19.21 o 
  18   8   0     1208.44     1438.67    159.89 o 
   1   9   0        4.59        1.86      7.92 o 
   2   9   0      503.45      522.23     23.53 o 
   3   9   0       34.72       35.01     15.78 o 
   4   9   0     1083.13     1102.31     38.41 o 
   5   9   0        4.75        5.53      9.39 o 
   6   9   0        7.45       14.03      7.40 o 
   7   9   0      271.81      267.58     28.14 o 
   8   9   0      445.08      462.02     26.45 o 
   9   9   0      708.72      762.61     30.54 o 
  10   9   0      323.07      305.76     22.70 o 
  11   9   0        2.10        8.09      9.79 o 
  12   9   0     1866.38     2085.43    121.66 o 
  13   9   0        1.41       -5.80     17.81 o 
  14   9   0      955.39     1079.31    101.43 o 
  15   9   0       27.57       18.93     13.65 o 
  16   9   0      192.52      232.83     70.11 o 
  17   9   0       66.66       44.21     22.08 o 
   0  10   0     2102.84     2058.43     88.54 o 
   1  10   0     4342.42     4164.17    121.49 o 
   2  10   0     2421.84     2519.75     77.44 o 
   3  10   0      847.58      833.49     34.57 o 
   4  10   0     3321.70     3468.97    124.52 o 
   5  10   0     1163.29     1151.10     83.13 o 
   6  10   0      228.59      223.08     21.71 o 
   7  10   0     1772.55     1981.79    142.72 o 
   8  10   0     2378.17     2663.88    132.40 o 
   9  10   0      862.00      923.31     49.27 o 
  10  10   0     4925.91     5896.23    399.81 o 
  11  10   0     2175.36     2557.59    222.81 o 
  12  10   0      112.17      155.49     42.96 o 
  13  10   0      722.60      765.91     73.50 o 
  14  10   0     1179.34     1164.26    137.74 o 
  15  10   0      161.67      150.17     56.19 o 
  16  10   0      339.82      315.85     35.28 o 
  17  10   0      272.71      253.68    125.17 o 
   1  11   0      358.26      386.50     23.62 o 
   2  11   0      109.54       89.22     21.05 o 
   3  11   0        0.82       -9.02     15.63 o 
   4  11   0       13.60       11.33      8.45 o 
   5  11   0      929.92      950.29     67.01 o 
   6  11   0        9.57       11.94      8.63 o 
   7  11   0       12.62       20.31     15.80 o 
   8  11   0      601.41      624.84     34.27 o 
   9  11   0       97.85      110.27     29.16 o 
  10  11   0      242.58      254.93     47.61 o 
  11  11   0     1842.04     1926.91    136.90 o 
  12  11   0      340.10      365.32     61.88 o 
  13  11   0      154.91      131.35     40.37 o 
  14  11   0       24.34       -2.29     31.37 o 
  15  11   0      789.61      887.23    127.83 o 
  16  11   0       12.28       20.17     21.52 o 
   0  12   0       33.80        3.08     20.43 o 
   1  12   0      838.36      888.55     41.98 o 
   2  12   0       53.09       68.85     19.99 o 
   3  12   0     7523.98     7479.03    233.37 o 
   4  12   0      377.91      345.93     33.21 o 
   5  12   0     3403.30     3413.03    164.11 o 
   6  12   0       34.57       22.98     13.27 o 
   7  12   0     2893.57     3236.88    147.10 o 
   8  12   0       21.97       12.96     10.98 o 
   9  12   0      296.15      302.55     49.41 o 
  10  12   0       73.35       82.53     25.04 o 
  11  12   0     1190.89     1241.86     95.85 o 
  12  12   0       28.35        2.80     17.16 o 
  13  12   0     1244.33     1304.12    131.67 o 
  14  12   0      187.03      110.24     54.58 o 
  15  12   0      549.14      590.63     79.58 o 
   1  13   0     1695.81     1814.70    104.21 o 
   2  13   0      614.65      638.04     40.87 o 
   3  13   0      151.58      177.16     41.86 o 
   4  13   0      413.75      439.42     30.15 o 
   5  13   0       11.22        6.56     11.63 o 
   6  13   0      897.61      884.31     62.39 o 
   7  13   0      524.95      543.41     36.65 o 
   8  13   0      316.85      315.02     64.57 o 
   9  13   0        8.00        5.47     12.62 o 
  10  13   0       79.49       58.43     19.40 o 
  11  13   0      550.98      515.92     47.20 o 
  12  13   0       18.44       25.64     13.87 o 
  13  13   0      597.97      703.54    102.58 o 
  14  13   0       28.58       42.13     23.15 o 
   0  14   0     1031.20     1195.62     81.20 o 
   1  14   0     1808.96     1951.88     88.31 o 
   2  14   0     1444.41     1521.14     76.27 o 
   3  14   0     1119.96     1074.47     70.48 o 
   4  14   0      631.76      695.95     55.53 o 
   5  14   0       19.26       18.76     14.81 o 
   6  14   0      139.80      138.61     36.49 o 
   7  14   0      892.04      948.56     78.79 o 
   8  14   0      275.29      296.26     47.55 o 
   9  14   0     2751.22     3271.23    312.01 o 
  10  14   0     1526.78     1570.20    122.69 o 
  11  14   0      592.96      638.82     56.83 o 
  12  14   0      447.45      446.99     94.05 o 
   1  15   0      182.96      149.85     31.15 o 
   2  15   0        2.79        5.66     14.89 o 
   3  15   0       19.20       19.00     10.10 o 
   4  15   0      115.06      121.21     30.96 o 
   5  15   0       38.42       33.93     13.57 o 
   6  15   0       12.93        0.42     16.58 o 
   7  15   0       51.23       34.73     15.76 o 
   8  15   0      220.82      207.33     61.18 o 
   9  15   0      130.33      123.96     40.71 o 
  10  15   0       10.35        9.48     10.67 o 
  11  15   0       36.86       27.63     37.47 o 
   0  16   0     2366.91     2276.41    221.11 o 
   1  16   0      143.37      106.99     33.69 o 
   2  16   0      970.86     1010.08     80.86 o 
   3  16   0       58.46       56.78     21.67 o 
   4  16   0      852.71      870.45     69.99 o 
   5  16   0      199.43      165.95     43.31 o 
   6  16   0      981.73     1032.37     76.04 o 
   7  16   0       50.50       50.42     17.75 o 
   8  16   0      600.55      611.62     61.61 o 
   9  16   0        6.07        4.73     14.61 o 
   1  17   0       54.08       42.32     21.35 o 
   2  17   0      292.48      208.76     57.67 o 
   3  17   0      171.31      153.23     43.65 o 
   4  17   0       29.01       26.68     14.99 o 
   5  17   0        1.62        8.22     20.12 o 
   6  17   0       32.41       26.08     12.66 o 
   2   0   1    12212.34    11494.14    153.73 o 
   4   0   1    10688.41    10163.06    159.16 o 
   6   0   1     1033.66     1203.20     20.50 o 
   8   0   1      685.75      711.15     25.93 o 
  10   0   1     3759.58     3640.60    154.45 o 
  12   0   1     2380.01     2464.52    127.68 o 
  14   0   1      784.70      782.89     47.64 o 
  16   0   1     1354.59     1408.22     77.08 o 
  18   0   1     1223.49     1246.18    125.18 o 
  20   0   1     2257.98     2527.94     85.18 o 
   0   1   1     1154.76     1039.70     18.83 o 
   1   1   1     2969.52     2687.72     35.80 o 
   2   1   1    17437.79    16421.45    597.11 o 
   3   1   1     5745.26     5394.08     52.52 o 
   4   1   1    12382.27    11447.16    108.76 o 
   5   1   1    10582.54    10071.67    115.78 o 
   6   1   1    13493.79    12588.75    237.54 o 
   7   1   1      375.33      386.41     10.45 o 
   8   1   1     6705.27     6288.86    187.92 o 
   9   1   1      721.68      793.77     27.85 o 
  10   1   1     4624.99     4577.75    119.94 o 
  11   1   1     1378.85     1516.03     48.73 o 
  12   1   1     3762.53     3898.22    127.52 o 
  13   1   1     1197.46     1264.19     48.86 o 
  14   1   1      969.69      961.61     35.63 o 
  15   1   1      429.46      413.72     26.07 o 
  16   1   1     3632.31     3622.52    113.08 o 
  17   1   1      123.31      108.20     25.31 o 
  18   1   1      415.26      432.66     54.67 o 
  19   1   1      213.82      155.09     42.03 o 
  20   1   1      603.20      562.78     62.93 o 
   1   2   1     6963.55     6684.21     87.40 o 
   2   2   1     4402.99     4320.19     84.86 o 
   3   2   1      678.09      711.70     12.95 o 
   4   2   1      379.12      384.47      9.54 o 
   5   2   1      711.73      778.57     12.63 o 
   6   2   1     1897.45     2093.47     30.38 o 
   7   2   1     1077.11     1137.37     21.01 o 
   8   2   1     2943.89     3242.01     65.66 o 
   9   2   1     2827.89     2922.05    104.33 o 
  10   2   1      310.81      294.20     15.02 o 
  11   2   1      406.59      375.95     25.94 o 
  12   2   1     1174.08     1270.30     45.76 o 
  13   2   1      978.89      983.89     39.23 o 
  14   2   1      901.90      905.29     38.75 o 
  15   2   1      446.86      435.65     26.34 o 
  16   2   1     1002.81      960.04     53.96 o 
  17   2   1     1334.40     1325.83     88.27 o 
  18   2   1     1315.42     1282.16     96.71 o 
  19   2   1      629.87      635.63     63.07 o 
  20   2   1      693.97      684.38     71.94 o 
   0   3   1     4342.04     4013.15     77.51 o 
   1   3   1    18969.73    18246.04    317.65 o 
   2   3   1     6646.64     6814.08    118.06 o 
   3   3   1     7370.90     6599.09    167.00 o 
   4   3   1     3676.26     3567.57     51.62 o 
   5   3   1     7754.22     7258.71     97.61 o 
   6   3   1     1405.73     1422.95     22.60 o 
   7   3   1     7832.41     7701.72    123.01 o 
   8   3   1      689.07      691.86     25.67 o 
   9   3   1     3491.63     3077.77     87.38 o 
  10   3   1      476.54      480.79     25.59 o 
  11   3   1     5959.07     5276.33    305.39 o 
  12   3   1      562.05      542.86     30.59 o 
  13   3   1     3145.94     3092.35     83.93 o 
  14   3   1      415.55      408.68     28.58 o 
  15   3   1     1315.04     1329.72     62.92 o 
  16   3   1      701.07      673.79     42.63 o 
  17   3   1      615.31      643.17     49.78 o 
  18   3   1      183.59      148.47     41.47 o 
  19   3   1      990.75      871.07     72.48 o 
  20   3   1      106.61       90.40     32.56 o 
   1   4   1       68.61       54.88      5.49 o 
   2   4   1     9768.35     9874.06    165.05 o 
   3   4   1     4503.24     4434.21     62.89 o 
   4   4   1      328.97      346.99      6.74 o 
   5   4   1      641.19      695.74     11.01 o 
   6   4   1      648.96      640.74     14.32 o 
   7   4   1     1388.69     1494.58     32.59 o 
   8   4   1       47.44       47.58      9.67 o 
   9   4   1     1591.73     1633.83     47.07 o 
  10   4   1      450.69      461.17     22.86 o 
  11   4   1     1324.86     1350.12     44.94 o 
  12   4   1      240.62      230.76     25.48 o 
  13   4   1     1566.96     1568.81     70.05 o 
  14   4   1      869.70      826.71     36.14 o 
  15   4   1      524.70      514.08     34.11 o 
  16   4   1      103.42       86.96     22.52 o 
  17   4   1     2630.12     2659.12    191.16 o 
  18   4   1      255.78      181.69     46.99 o 
  19   4   1      660.79      678.39     67.79 o 
   0   5   1      977.62     1020.63     19.28 o 
   1   5   1     8263.96     7459.54     82.85 o 
   2   5   1     6443.73     6077.63    194.67 o 
   3   5   1    11499.67    11001.03    148.85 o 
   4   5   1     1439.56     1539.15     25.11 o 
   5   5   1     4585.21     4421.39     79.19 o 
   6   5   1      237.58      241.65      9.12 o 
   7   5   1     7752.52     7477.34    166.03 o 
   8   5   1      696.43      676.32     21.74 o 
   9   5   1     6125.44     5987.38    139.86 o 
  10   5   1      282.93      237.08     16.92 o 
  11   5   1     3155.21     3370.98    144.32 o 
  12   5   1      866.73      814.60     35.98 o 
  13   5   1     1679.10     1664.86     62.00 o 
  14   5   1      353.39      315.28     31.51 o 
  15   5   1     1409.34     1442.75     79.40 o 
  16   5   1       26.16       30.29     13.10 o 
  17   5   1     1350.88     1386.20     97.97 o 
  18   5   1      265.87      183.69     55.55 o 
  19   5   1      832.55      770.43     89.34 o 
   1   6   1      557.96      610.49     15.37 o 
   2   6   1     1093.31     1249.08     26.93 o 
   3   6   1     2703.98     2828.74     48.57 o 
   4   6   1     1538.18     1647.94     37.95 o 
   5   6   1       28.20       43.35     11.35 o 
   6   6   1      222.94      221.28     10.05 o 
   7   6   1      249.23      259.45     11.47 o 
   8   6   1     1897.08     1971.21     51.35 o 
   9   6   1      182.75      204.14     12.30 o 
  10   6   1      314.50      298.25     12.48 o 
  11   6   1      609.42      597.42     46.03 o 
  12   6   1      735.01      753.23     32.01 o 
  13   6   1     3409.52     3257.59    310.50 o 
  14   6   1      471.27      408.32     46.02 o 
  15   6   1      796.66      840.98     75.17 o 
  16   6   1      971.03      953.50     91.47 o 
  17   6   1      384.53      388.89     62.70 o 
  18   6   1      664.60      698.56     72.08 o 
  19   6   1      493.10      544.24     55.80 o 
   0   7   1     5163.96     4868.32    129.86 o 
   1   7   1     1345.00     1378.14     32.95 o 
   2   7   1     7565.09     7319.50    245.80 o 
   3   7   1     2075.69     2102.62     57.18 o 
   4   7   1     3956.19     3651.32     97.67 o 
   5   7   1     1872.92     1894.09     86.08 o 
   6   7   1     5709.04     5524.69    188.35 o 
   7   7   1      566.60      559.31     19.04 o 
   8   7   1     3470.55     3445.44    144.02 o 
   9   7   1      965.53      978.76     32.69 o 
  10   7   1     2131.49     2133.55     65.08 o 
  11   7   1      173.39      156.39      9.79 o 
  12   7   1     5066.67     6028.08    345.00 o 
  13   7   1       32.75       29.16     17.46 o 
  14   7   1     1800.44     1853.40    140.34 o 
  15   7   1     1391.26     1350.36    122.39 o 
  16   7   1      309.62      430.01    222.46 o 
  17   7   1      205.70      210.84     63.04 o 
  18   7   1      210.85      209.54     86.48 o 
   1   8   1     1430.76     1546.38     48.93 o 
   2   8   1      531.66      565.40     21.59 o 
   3   8   1      208.33      193.33     15.09 o 
   4   8   1     1064.17     1211.97     45.05 o 
   5   8   1      101.67       99.10     12.08 o 
   6   8   1      872.07      991.15     32.75 o 
   7   8   1      369.93      438.80     19.46 o 
   8   8   1      649.24      680.77     27.57 o 
   9   8   1      338.01      367.83     17.01 o 
  10   8   1      592.26      599.50     21.13 o 
  11   8   1      375.14      375.79     22.35 o 
  12   8   1     1334.76     1436.13     64.12 o 
  13   8   1       77.05       74.67     30.28 o 
  14   8   1     1061.90     1278.74    113.20 o 
  15   8   1       63.28       24.91     41.51 o 
  16   8   1      892.87     1015.80    184.41 o 
  17   8   1      326.96      266.67    157.66 o 
  18   8   1      520.59      585.27     81.25 o 
   0   9   1     8666.57     8125.11    326.95 o 
   1   9   1      664.46      643.68     24.37 o 
   2   9   1     6795.73     6677.71    191.31 o 
   3   9   1     1132.62     1177.44     39.71 o 
   4   9   1     1396.79     1288.10     46.76 o 
   5   9   1      305.23      317.75     17.91 o 
   6   9   1     3664.92     3513.69    147.50 o 
   7   9   1      529.05      514.95     22.89 o 
   8   9   1     3744.70     4130.05    155.26 o 
   9   9   1      753.27      793.02     32.00 o 
  10   9   1     2086.77     2183.63     86.28 o 
  11   9   1       22.23       25.39      8.94 o 
  12   9   1     2677.66     2933.17    133.52 o 
  13   9   1      128.69      100.44     31.41 o 
  14   9   1      710.64      656.80     54.27 o 
  15   9   1      466.76      420.02     75.67 o 
  16   9   1      889.71      834.85    126.37 o 
  17   9   1      290.34      236.98    132.10 o 
   1  10   1       24.49       29.66     11.03 o 
   2  10   1      531.13      576.51     24.91 o 
   3  10   1      124.29      150.82     15.94 o 
   4  10   1      308.67      335.44     18.73 o 
   5  10   1      126.47      150.51     35.41 o 
   6  10   1      133.87      144.21     33.88 o 
   7  10   1       42.52       50.88     11.97 o 
   8  10   1        9.40       15.84      7.67 o 
   9  10   1      239.26      261.85     24.87 o 
  10  10   1      312.61      296.24     22.35 o 
  11  10   1      211.65      200.42     20.21 o 
  12  10   1      973.96      968.23     57.52 o 
  13  10   1      418.25      396.57     34.99 o 
  14  10   1      854.51      904.58    103.61 o 
  15  10   1      504.56      499.65     84.08 o 
  16  10   1      916.99     1116.99    193.89 o 
   0  11   1     1562.23     1552.60     96.12 o 
   1  11   1     2157.04     2229.26     86.86 o 
   2  11   1     1715.34     1713.34     67.39 o 
   3  11   1     2508.02     2752.38    100.57 o 
   4  11   1      217.22      243.93     19.95 o 
   5  11   1     3698.22     3763.25    109.52 o 
   6  11   1      602.00      616.77     27.67 o 
   7  11   1     1488.01     1530.57     68.19 o 
   8  11   1     1366.31     1356.33     60.41 o 
   9  11   1     2412.78     2415.45    105.16 o 
  10  11   1      148.84      142.12     29.53 o 
  11  11   1     1724.75     1827.12    114.22 o 
  12  11   1      368.76      369.60     34.21 o 
  13  11   1      738.63      792.57     61.02 o 
  14  11   1       90.00       79.40     37.11 o 
  15  11   1      921.56     1122.66    195.72 o 
  16  11   1      154.62      141.40     72.13 o 
   1  12   1      638.44      620.91     31.04 o 
   2  12   1      505.46      533.02     25.66 o 
   3  12   1       97.89       94.20     23.79 o 
   4  12   1      176.64      170.54     38.74 o 
   5  12   1      522.63      506.00     30.85 o 
   6  12   1       55.47       54.43     15.71 o 
   7  12   1     1334.85     1379.99     62.98 o 
   8  12   1      170.88      161.35     36.72 o 
   9  12   1      502.88      502.07     34.05 o 
  10  12   1      286.78      277.20     18.91 o 
  11  12   1       60.64       71.62     19.42 o 
  12  12   1       82.59       73.85     22.60 o 
  13  12   1      863.91      834.42     81.46 o 
  14  12   1       57.08       40.56     29.19 o 
  15  12   1      408.70      427.77    119.63 o 
   0  13   1     1850.03     2010.74    156.08 o 
   1  13   1     2976.39     3064.37    133.71 o 
   2  13   1      191.97      191.63     45.18 o 
   3  13   1     2541.40     2678.94    116.23 o 
   4  13   1       82.22       82.09     22.58 o 
   5  13   1      849.66      859.19     45.34 o 
   6  13   1      254.87      255.62     32.93 o 
   7  13   1     1114.59     1173.90     70.37 o 
   8  13   1      462.75      423.53     28.11 o 
   9  13   1     2104.39     2077.42    146.18 o 
  10  13   1      439.42      441.40     44.30 o 
  11  13   1      951.26     1059.52     81.30 o 
  12  13   1       61.80       53.07     26.54 o 
  13  13   1      638.39      606.89     95.43 o 
   1  14   1       77.89       70.52     20.67 o 
   2  14   1      230.94      246.39     35.18 o 
   3  14   1      421.51      372.45     38.94 o 
   4  14   1      463.71      458.39     33.67 o 
   5  14   1       15.99       25.97     11.75 o 
   6  14   1      444.67      430.48     42.75 o 
   7  14   1       11.02       -6.22     14.08 o 
   8  14   1      233.93      224.18     58.96 o 
   9  14   1      201.54      155.38     43.74 o 
  10  14   1      208.74      171.17     52.58 o 
  11  14   1      520.03      543.28     62.28 o 
  12  14   1      241.64      212.19     62.91 o 
   0  15   1      193.61      265.15     71.27 o 
   1  15   1      508.82      524.23     37.07 o 
   2  15   1      822.91      871.81     62.63 o 
   3  15   1      271.68      234.08     56.14 o 
   4  15   1     1925.18     2058.41    146.87 o 
   5  15   1      277.23      240.14     37.42 o 
   6  15   1     1561.12     1734.80    119.85 o 
   7  15   1      548.74      548.42     43.28 o 
   8  15   1      914.62      962.36     69.63 o 
   9  15   1       25.98       23.74     17.93 o 
  10  15   1      382.48      450.03     58.44 o 
   1  16   1       55.49       43.89     15.37 o 
   2  16   1       54.91       54.58     18.91 o 
   3  16   1      243.92      207.14     56.77 o 
   4  16   1       40.73       50.09     22.74 o 
   5  16   1       35.04       26.34     12.08 o 
   6  16   1      226.16      204.88     53.24 o 
   7  16   1       77.01       72.77     29.37 o 
   8  16   1      307.35      183.06     66.70 o 
   0  17   1      340.20      362.77     94.09 o 
   1  17   1      215.94      235.11     59.12 o 
   2  17   1     1313.93     1256.15    106.88 o 
   3  17   1       46.89       60.74     25.29 o 
   4  17   1     1164.96     1185.99     92.79 o 
   5  17   1      130.64       98.83     31.98 o 
   0   0   2    20469.91    18918.96    384.06 o 
   2   0   2    16924.69    15913.26    196.42 o 
   4   0   2     5671.15     5532.02    100.63 o 
   6   0   2     3943.05     3960.99     85.38 o 
   8   0   2    14480.94    13988.21    581.84 o 
  10   0   2     4982.53     5168.12    207.24 o 
  12   0   2     1763.82     1792.12     85.04 o 
  14   0   2     2361.52     2236.94    115.56 o 
  16   0   2     2284.55     2166.21    154.75 o 
  18   0   2     1285.26     1209.38    115.53 o 
   1   1   2     1487.37     1528.52     17.03 o 
   2   1   2      484.12      488.29      7.54 o 
   3   1   2      606.71      614.02     10.21 o 
   4   1   2      518.68      556.61     11.21 o 
   5   1   2      504.17      538.94     10.91 o 
   6   1   2     1951.29     2137.42     32.66 o 
   7   1   2     3422.41     3747.11     80.42 o 
   8   1   2     1455.88     1563.74     36.10 o 
   9   1   2      959.87      960.69     25.96 o 
  10   1   2     1074.19     1169.58     39.40 o 
  11   1   2      516.47      515.11     26.02 o 
  12   1   2     1335.57     1361.80     45.80 o 
  13   1   2     1219.01     1217.52     41.17 o 
  14   1   2     1164.92     1102.71     63.58 o 
  15   1   2      302.99      311.16     36.11 o 
  16   1   2     1352.74     1361.38     72.91 o 
  17   1   2      247.62      212.39     42.01 o 
  18   1   2      979.97     1009.71     67.83 o 
  19   1   2      356.47      320.70     90.01 o 
   0   2   2     5810.37     5615.37    171.61 o 
   1   2   2     2043.26     1962.95     29.55 o 
   2   2   2     3584.60     3323.11     44.88 o 
   3   2   2     7402.33     7418.02     94.38 o 
   4   2   2     5928.47     5726.54     69.11 o 
   5   2   2     6101.79     5704.45     66.42 o 
   6   2   2     5229.61     4997.53     99.32 o 
   7   2   2     2977.45     2914.74     71.99 o 
   8   2   2     2682.96     2690.10     76.80 o 
   9   2   2     4506.68     4459.10    123.67 o 
  10   2   2     1279.33     1310.08     56.40 o 
  11   2   2      778.29      771.91     39.87 o 
  12   2   2     2389.07     2276.34     76.88 o 
  13   2   2      548.30      535.69     21.71 o 
  14   2   2     1938.00     1961.75     79.88 o 
  15   2   2     2755.75     2704.53    131.83 o 
  16   2   2      236.20      264.16     31.19 o 
  17   2   2      444.77      402.23     41.31 o 
  18   2   2      591.86      535.93     45.13 o 
  19   2   2      214.77      158.92     47.02 o 
   1   3   2       37.31       37.04      4.94 o 
   2   3   2      315.97      341.94     12.31 o 
   3   3   2      146.78      132.18      8.08 o 
   4   3   2      233.78      249.34      9.14 o 
   5   3   2      154.82      117.48     14.82 o 
   6   3   2      605.72      601.06     21.48 o 
   7   3   2     1098.45     1092.62     33.96 o 
   8   3   2      529.26      493.05     18.79 o 
   9   3   2      682.21      674.71     28.40 o 
  10   3   2      230.64      239.76     16.11 o 
  11   3   2      445.13      416.36     26.64 o 
  12   3   2       68.54       60.13     15.38 o 
  13   3   2     2328.90     2542.70    132.44 o 
  14   3   2      701.62      674.79     40.47 o 
  15   3   2     1369.45     1400.62     70.97 o 
  16   3   2      166.56      167.94     40.56 o 
  17   3   2      682.56      726.58     54.33 o 
  18   3   2      158.16      172.62     42.63 o 
  19   3   2     1241.14     1185.92     94.32 o 
   0   4   2      293.54      272.77     10.43 o 
   1   4   2     8293.53     7491.71     93.77 o 
   2   4   2      410.06      422.96      9.50 o 
   3   4   2    11528.60    10470.33    166.01 o 
   4   4   2     1564.09     1835.04     75.72 o 
   5   4   2     7362.56     7171.60    253.95 o 
   6   4   2       59.39       85.71     10.99 o 
   7   4   2     5441.65     5354.62    181.54 o 
   8   4   2       62.96       55.60      6.71 o 
   9   4   2     6471.36     6254.22    175.21 o 
  10   4   2       62.89       71.31     21.76 o 
  11   4   2     2113.34     2129.61     83.44 o 
  12   4   2      314.79      322.74     20.71 o 
  13   4   2     2022.62     1995.24     82.55 o 
  14   4   2      320.98      328.06     23.09 o 
  15   4   2     2949.47     2955.05    162.37 o 
  16   4   2       30.79       20.73     15.05 o 
  17   4   2     1295.75     1288.36     86.80 o 
  18   4   2       32.71       14.42     13.86 o 
  19   4   2      400.43      349.11     99.48 o 
   1   5   2     1125.93     1288.27     25.76 o 
   2   5   2     1190.84     1343.45     23.01 o 
   3   5   2      344.60      364.02     14.90 o 
   4   5   2      311.54      337.46     15.04 o 
   5   5   2      313.87      361.12     17.64 o 
   6   5   2      595.69      628.68     21.69 o 
   7   5   2      932.03      926.26     28.01 o 
   8   5   2      165.60      151.46      9.06 o 
   9   5   2     1144.33     1216.24     38.67 o 
  10   5   2      301.96      297.86     17.33 o 
  11   5   2     1938.75     1970.96     63.10 o 
  12   5   2      182.13      164.69     21.31 o 
  13   5   2      470.56      452.35     27.10 o 
  14   5   2      355.35      378.67     31.10 o 
  15   5   2      847.28      793.39     48.69 o 
  16   5   2       53.42       38.46     19.28 o 
  17   5   2      976.90      911.70     89.09 o 
  18   5   2      296.76      184.49     66.31 o 
   0   6   2     1993.99     2235.94     97.25 o 
   1   6   2     5834.72     5650.12    167.79 o 
   2   6   2     2530.83     2599.45     80.59 o 
   3   6   2     2194.33     2463.36     74.87 o 
   4   6   2     7172.05     7295.86    368.60 o 
   5   6   2     3617.17     3481.58    120.42 o 
   6   6   2     4132.56     3909.98    102.21 o 
   7   6   2     2269.72     2230.09     62.31 o 
   8   6   2     1991.92     2010.65     64.91 o 
   9   6   2     2277.94     2301.93    100.87 o 
  10   6   2     1614.42     1633.25     50.49 o 
  11   6   2     1860.72     1850.18     62.22 o 
  12   6   2      251.76      236.40     36.89 o 
  13   6   2     2279.32     2110.52     96.86 o 
  14   6   2     1378.51     1356.43     91.49 o 
  15   6   2       26.17       39.63     13.43 o 
  16   6   2     2103.05     2073.90    145.67 o 
  17   6   2      477.50      398.45     48.36 o 
  18   6   2      182.58      164.88     53.92 o 
   1   7   2      324.72      373.26     16.05 o 
   2   7   2      296.73      277.06     18.27 o 
   3   7   2      254.64      265.51     16.07 o 
   4   7   2     2641.40     2655.24     78.89 o 
   5   7   2      726.98      711.54     22.88 o 
   6   7   2     1140.52     1315.10     44.84 o 
   7   7   2      108.00      104.66     22.29 o 
   8   7   2     1017.38     1022.09     42.33 o 
   9   7   2      489.24      548.73     28.98 o 
  10   7   2      430.44      457.55     16.14 o 
  11   7   2      996.73      934.23     50.55 o 
  12   7   2      199.17      206.47     26.44 o 
  13   7   2      242.27      176.50     24.39 o 
  14   7   2     1477.35     1633.85    127.46 o 
  15   7   2      386.59      346.62     41.12 o 
  16   7   2      804.64      766.59     81.95 o 
  17   7   2      505.05      474.07     89.51 o 
  18   7   2      986.45     1094.39    105.22 o 
   0   8   2     4934.72     5048.76    204.98 o 
   1   8   2      132.30      178.55     14.48 o 
   2   8   2     4276.74     4202.06    139.39 o 
   3   8   2       60.46       72.94      9.43 o 
   4   8   2     8701.14     7892.14    273.96 o 
   5   8   2     2254.85     2269.68     80.17 o 
   6   8   2     3747.29     3592.07    125.67 o 
   7   8   2        7.77       10.20      4.97 o 
   8   8   2     2322.26     2399.87     90.23 o 
   9   8   2      206.91      201.52     15.26 o 
  10   8   2     3491.48     3495.42    171.12 o 
  11   8   2       65.65       48.08     16.41 o 
  12   8   2     1083.20     1152.30     80.11 o 
  13   8   2       98.42       89.98     31.18 o 
  14   8   2     1464.96     1532.08    145.96 o 
  15   8   2        1.22        9.44     13.79 o 
  16   8   2     1167.67     1125.51    113.54 o 
  17   8   2        6.36       14.56     28.45 o 
   1   9   2       58.27       68.39     16.58 o 
   2   9   2      136.01      133.58     15.06 o 
   3   9   2       27.80       19.66      8.99 o 
   4   9   2      148.06      160.44     12.76 o 
   5   9   2      327.52      307.13     17.37 o 
   6   9   2      549.51      528.37     25.59 o 
   7   9   2       97.28       96.92     14.99 o 
   8   9   2      659.20      653.60     26.72 o 
   9   9   2       64.01       81.04     17.69 o 
  10   9   2     2008.14     2097.62    107.08 o 
  11   9   2      172.30      160.44     46.65 o 
  12   9   2      299.35      295.37     35.52 o 
  13   9   2        5.35        2.67     14.96 o 
  14   9   2      437.80      504.58     64.73 o 
  15   9   2        8.99       15.23     11.95 o 
  16   9   2      599.12      538.49     70.33 o 
   0  10   2     2781.07     2541.69    162.71 o 
   1  10   2     1338.76     1259.00     50.73 o 
   2  10   2     1348.48     1365.03     75.19 o 
   3  10   2     1316.38     1369.76     60.75 o 
   4  10   2     2681.95     2851.94    105.88 o 
   5  10   2     2580.47     2633.14     78.15 o 
   6  10   2     2672.97     2682.40     79.67 o 
   7  10   2     1447.33     1471.74     66.24 o 
   8  10   2     1336.16     1360.06     61.94 o 
   9  10   2      772.94      884.31     45.59 o 
  10  10   2     1525.48     1527.70     97.01 o 
  11  10   2      545.66      570.36     50.92 o 
  12  10   2      821.34      811.95     68.01 o 
  13  10   2      665.27      619.22     57.66 o 
  14  10   2      680.11      779.26     74.85 o 
  15  10   2      423.07      448.87     75.29 o 
  16  10   2      273.68      313.82     77.53 o 
   1  11   2       18.50        4.81      9.58 o 
   2  11   2       39.67       42.68     12.90 o 
   3  11   2       32.37       31.64     10.71 o 
   4  11   2      111.63       88.14     23.78 o 
   5  11   2      358.89      347.62     25.78 o 
   6  11   2      231.74      247.98     21.32 o 
   7  11   2      295.88      317.04     20.21 o 
   8  11   2       83.23       73.78     18.12 o 
   9  11   2      846.98      839.64     71.45 o 
  10  11   2     1235.12     1213.24     99.96 o 
  11  11   2      216.66      222.42     61.18 o 
  12  11   2       47.62       54.89     23.52 o 
  13  11   2      258.24      270.90     49.06 o 
  14  11   2        3.94        1.77     20.71 o 
  15  11   2      587.53      615.31     77.59 o 
   0  12   2      438.29      484.90     41.84 o 
   1  12   2     2060.52     2103.31     90.72 o 
   2  12   2      177.11      172.02     43.27 o 
   3  12   2     1566.91     1608.32     70.58 o 
   4  12   2       90.85       77.23     17.36 o 
   5  12   2     6315.63     6085.71    268.95 o 
   6  12   2      292.43      277.45     31.60 o 
   7  12   2     1188.51     1239.38     68.11 o 
   8  12   2      179.69      170.33     41.67 o 
   9  12   2      524.45      520.81     49.93 o 
  10  12   2      212.53      172.82     61.03 o 
  11  12   2      773.71      708.85     63.33 o 
  12  12   2      143.35       94.07     30.38 o 
  13  12   2     1750.35     1573.11    160.86 o 
  14  12   2       41.02       30.98     12.61 o 
   1  13   2       61.00       51.16     15.97 o 
   2  13   2     1242.02     1180.76     66.20 o 
   3  13   2       25.18       33.98     12.48 o 
   4  13   2      472.80      462.98     32.72 o 
   5  13   2      376.74      365.39     25.07 o 
   6  13   2       84.73       54.43     16.89 o 
   7  13   2      196.46      142.50     43.16 o 
   8  13   2        9.38       -2.11     16.82 o 
   9  13   2      448.00      363.33     53.87 o 
  10  13   2       50.61       68.39     25.64 o 
  11  13   2      552.68      531.27     57.70 o 
  12  13   2      132.40       97.10     37.49 o 
   0  14   2      847.69      857.44     75.80 o 
   1  14   2     1142.81     1055.33     65.56 o 
   2  14   2      745.00      816.68     56.33 o 
   3  14   2      446.33      455.55     34.25 o 
   4  14   2      522.20      540.95     41.15 o 
   5  14   2     1032.68      975.58     81.17 o 
   6  14   2      494.07      521.33     56.67 o 
   7  14   2      806.72      772.83     66.84 o 
   8  14   2      483.53      509.43     50.80 o 
   9  14   2      965.20     1019.87     83.21 o 
  10  14   2      207.68      206.25     29.37 o 
  11  14   2      178.10      156.15     52.55 o 
   1  15   2      166.63      151.89     38.34 o 
   2  15   2        4.95        5.18      8.62 o 
   3  15   2       18.43       24.59     12.22 o 
   4  15   2      121.76      106.37     32.41 o 
   5  15   2       21.58       19.06     16.93 o 
   6  15   2      208.33      193.98     51.64 o 
   7  15   2      165.42      112.89     37.28 o 
   8  15   2      327.07      297.13     54.22 o 
   9  15   2       54.41       48.99     19.06 o 
   0  16   2     1333.11     1283.29    130.39 o 
   1  16   2       27.80       27.21     12.81 o 
   2  16   2      747.66      811.38     74.64 o 
   3  16   2       55.29       28.40     12.16 o 
   4  16   2      944.12     1043.41    103.95 o 
   5  16   2       51.13       42.51     16.04 o 
   6  16   2     1117.75     1103.54    105.07 o 
   1  17   2       18.54       29.03     15.46 o 
   2  17   2       48.69       34.57     18.15 o 
   2   0   3     2692.39     2885.26     72.59 o 
   4   0   3      252.71      227.31     14.33 o 
   6   0   3      200.81      239.75     13.13 o 
   8   0   3     1737.84     1829.23     69.14 o 
  10   0   3      258.58      311.33     27.40 o 
  12   0   3     3487.00     3501.12    150.49 o 
  14   0   3     1612.80     1795.61    117.72 o 
  16   0   3      507.10      532.43     63.97 o 
  18   0   3     2382.45     2161.59    200.96 o 
   0   1   3     3178.18     3057.44     78.78 o 
   1   1   3      303.15      299.92     10.03 o 
   2   1   3     6918.01     6701.08    120.91 o 
   3   1   3     2438.21     2480.59     53.93 o 
   4   1   3     9473.60     9302.81    183.08 o 
   5   1   3      838.66      802.78     19.79 o 
   6   1   3     2374.30     2301.22     50.22 o 
   7   1   3      944.08     1003.01     28.52 o 
   8   1   3     4353.09     4269.89    122.69 o 
   9   1   3      114.09      108.87      7.48 o 
  10   1   3     3550.52     3734.58    111.85 o 
  11   1   3      715.47      709.81     24.90 o 
  12   1   3     1003.30     1015.25     42.42 o 
  13   1   3     1463.20     1375.83     53.05 o 
  14   1   3     2455.19     2319.35    105.01 o 
  15   1   3      195.57      172.80     37.66 o 
  16   1   3     1026.24      986.53     64.95 o 
  17   1   3      211.74      164.16     42.21 o 
  18   1   3      661.90      584.71     69.97 o 
   1   2   3      692.38      802.58     20.96 o 
   2   2   3      761.40      826.38     20.94 o 
   3   2   3      406.06      434.69     13.59 o 
   4   2   3      426.04      467.92     15.26 o 
   5   2   3     1047.97     1097.66     28.83 o 
   6   2   3      550.07      613.92     17.63 o 
   7   2   3      505.56      485.29     15.84 o 
   8   2   3      905.58      932.21     32.36 o 
   9   2   3      368.75      385.13     21.78 o 
  10   2   3      559.28      558.26     20.92 o 
  11   2   3     2120.40     2054.21     58.52 o 
  12   2   3      474.10      431.75     29.48 o 
  13   2   3      151.85      119.62     33.27 o 
  14   2   3       28.68       23.89     15.68 o 
  15   2   3      453.98      464.65     58.95 o 
  16   2   3     1043.52      978.74     61.33 o 
  17   2   3     1518.64     1446.53     84.75 o 
  18   2   3     1173.58     1120.47     74.44 o 
   0   3   3      582.69      547.11     23.13 o 
   1   3   3     3469.36     3483.10     72.16 o 
   2   3   3     1362.29     1402.27     32.74 o 
   3   3   3     7325.16     7447.75    151.21 o 
   4   3   3      455.24      419.75     14.82 o 
   5   3   3     5854.25     6074.08    164.16 o 
   6   3   3     1685.90     1739.54     47.85 o 
   7   3   3     4688.60     4658.88    124.09 o 
   8   3   3      738.86      749.05     25.91 o 
   9   3   3     1647.22     1662.97     76.11 o 
  10   3   3      499.12      516.97     19.63 o 
  11   3   3     2589.16     2674.42     94.26 o 
  12   3   3     1205.53     1104.01     48.26 o 
  13   3   3     1695.63     1694.71     85.70 o 
  14   3   3      122.65      125.48     32.61 o 
  15   3   3      798.96      732.69     57.12 o 
  16   3   3       90.31       69.02     22.53 o 
  17   3   3     1454.65     1333.06    102.96 o 
  18   3   3      364.99      286.76     64.16 o 
   1   4   3      256.13      262.16      9.11 o 
   2   4   3      116.95      122.86      7.07 o 
   3   4   3      327.05      299.64     15.51 o 
   4   4   3      206.30      232.18     25.94 o 
   5   4   3      370.47      379.24     22.81 o 
   6   4   3      161.33      152.96     21.38 o 
   7   4   3      787.07      773.85     27.06 o 
   8   4   3      203.45      252.20     16.37 o 
   9   4   3      844.86      811.21     23.02 o 
  10   4   3      400.64      364.07     18.31 o 
  11   4   3      908.04      962.75     38.14 o 
  12   4   3      121.72       92.92     24.50 o 
  13   4   3      886.93      921.91     52.40 o 
  14   4   3       11.50       12.77     10.06 o 
  15   4   3     1168.82     1142.48     84.51 o 
  16   4   3       24.32       17.44     15.24 o 
  17   4   3      953.88      969.09     78.62 o 
   0   5   3     1886.67     2011.75     71.76 o 
   1   5   3     5882.14     5650.20    122.64 o 
   2   5   3      348.45      336.87     10.50 o 
   3   5   3     4993.06     4613.34    158.18 o 
   4   5   3     1376.60     1373.31     49.06 o 
   5   5   3     2246.00     2169.70     81.19 o 
   6   5   3     1063.63     1095.31     43.79 o 
   7   5   3     4629.70     4894.95    224.81 o 
   8   5   3      176.42      189.05     12.09 o 
   9   5   3     2761.46     2807.70     63.48 o 
  10   5   3     1293.93     1314.85     52.75 o 
  11   5   3     2694.95     2840.73    112.53 o 
  12   5   3      290.89      265.35     19.31 o 
  13   5   3      591.77      653.88     43.32 o 
  14   5   3      160.33      139.94     33.20 o 
  15   5   3     1548.23     1482.11    106.95 o 
  16   5   3      131.05      107.07     42.49 o 
  17   5   3      701.68      657.92     61.33 o 
   1   6   3        6.91        7.86      3.08 o 
   2   6   3      184.00      208.02      8.87 o 
   3   6   3      308.08      312.51     31.43 o 
   4   6   3       87.91      108.13     22.74 o 
   5   6   3       25.77       32.26     10.49 o 
   6   6   3      329.37      354.83     29.95 o 
   7   6   3      621.18      599.93     49.49 o 
   8   6   3      647.74      602.14     22.19 o 
   9   6   3      506.04      489.29     22.04 o 
  10   6   3      561.68      574.17     28.26 o 
  11   6   3      355.79      333.14     26.56 o 
  12   6   3      246.05      256.18     34.13 o 
  13   6   3      702.69      654.52     52.41 o 
  14   6   3      646.04      615.44     55.94 o 
  15   6   3      300.74      284.71     84.00 o 
  16   6   3      349.38      343.80     61.34 o 
  17   6   3      416.98      385.01     61.86 o 
   0   7   3     2494.91     2421.99     98.57 o 
   1   7   3      338.47      305.13     13.07 o 
   2   7   3     2912.18     2925.67     83.92 o 
   3   7   3     1250.46     1346.42     60.00 o 
   4   7   3     4816.03     5077.77    226.32 o 
   5   7   3      446.35      430.65     39.67 o 
   6   7   3     5035.20     5059.34    306.13 o 
   7   7   3     2368.56     2292.20     71.01 o 
   8   7   3     1291.94     1295.84     60.14 o 
   9   7   3      579.60      575.02     34.64 o 
  10   7   3     1248.23     1329.67     59.24 o 
  11   7   3      391.53      391.51     29.61 o 
  12   7   3     1429.02     1444.99     89.07 o 
  13   7   3      238.69      223.11     30.42 o 
  14   7   3     1200.87     1295.69     91.10 o 
  15   7   3      447.60      381.85     31.60 o 
  16   7   3     1133.08     1146.58     97.94 o 
   1   8   3       13.06       13.45      5.76 o 
   2   8   3      565.39      571.44     22.81 o 
   3   8   3      100.05       99.16     30.31 o 
   4   8   3     1184.15     1206.72     54.39 o 
   5   8   3      182.59      188.01     23.06 o 
   6   8   3      216.85      244.25     21.94 o 
   7   8   3      813.30      777.57     45.99 o 
   8   8   3     1667.60     1648.37     85.05 o 
   9   8   3       21.94       16.72     13.89 o 
  10   8   3      377.34      369.74     30.45 o 
  11   8   3      134.83      101.65     27.25 o 
  12   8   3      690.65      805.31     75.43 o 
  13   8   3      216.98      166.93     48.37 o 
  14   8   3      523.65      527.64     52.58 o 
  15   8   3       23.22       16.49     10.04 o 
  16   8   3      717.49      739.03     74.28 o 
   0   9   3     6645.04     6224.75    308.44 o 
   1   9   3      447.71      447.74     14.21 o 
   2   9   3     2407.86     2444.20     64.61 o 
   3   9   3       94.25      112.20      8.32 o 
   4   9   3      725.30      710.28     51.42 o 
   5   9   3     1188.97     1191.50     61.68 o 
   6   9   3     4341.78     4100.69    200.88 o 
   7   9   3      346.87      296.60     30.44 o 
   8   9   3     2010.90     2075.52    117.18 o 
   9   9   3      170.32      181.11     30.92 o 
  10   9   3     1429.14     1334.29     93.57 o 
  11   9   3      180.93      172.47     57.42 o 
  12   9   3     1441.38     1371.25    112.09 o 
  13   9   3      187.82      147.34     53.83 o 
  14   9   3      597.74      538.06     64.65 o 
  15   9   3       89.31       65.45     26.84 o 
   1  10   3       80.59       95.55     17.88 o 
   2  10   3      321.99      308.60     22.61 o 
   3  10   3       22.28       15.72      6.99 o 
   4  10   3      981.73      957.31     54.76 o 
   5  10   3        2.42        5.93     12.05 o 
   6  10   3      146.88      118.62     25.22 o 
   7  10   3      378.31      369.08     43.66 o 
   8  10   3     1037.15     1004.46     65.61 o 
   9  10   3       71.18       70.36     16.60 o 
  10  10   3        5.59        8.35      8.33 o 
  11  10   3       27.05       24.49     16.40 o 
  12  10   3      327.07      349.01     47.84 o 
  13  10   3      548.43      515.24     57.75 o 
  14  10   3      528.63      555.69     57.34 o 
   0  11   3     1021.04      966.79     99.74 o 
   1  11   3     1145.21     1130.05     57.16 o 
   2  11   3      156.55      153.83     22.36 o 
   3  11   3     3743.00     3749.81    184.88 o 
   4  11   3      294.98      281.22     22.11 o 
   5  11   3      746.16      739.07     49.42 o 
   6  11   3     1458.67     1369.63     87.33 o 
   7  11   3     2374.69     2548.51     63.73 o 
   8  11   3      292.77      281.54     27.31 o 
   9  11   3      928.71      996.80     85.74 o 
  10  11   3      445.97      468.26     60.53 o 
  11  11   3      543.84      620.47     67.20 o 
  12  11   3      105.35       80.50     27.28 o 
  13  11   3      526.12      534.23     61.14 o 
   1  12   3      130.71      103.86     28.92 o 
   2  12   3       43.38       41.62     16.61 o 
   3  12   3      350.14      332.51     22.82 o 
   4  12   3      122.37      107.15     23.58 o 
   5  12   3       33.79       25.89     17.04 o 
   6  12   3      114.05      112.27     28.21 o 
   7  12   3     1546.69     1518.03    123.14 o 
   8  12   3      423.73      344.95     21.68 o 
   9  12   3      369.92      386.37     41.37 o 
  10  12   3       12.16        2.38     12.32 o 
  11  12   3      144.40      115.62     35.07 o 
  12  12   3       37.86       36.83     17.63 o 
   0  13   3      756.33      697.05     66.08 o 
   1  13   3     1523.34     1390.60    111.55 o 
   2  13   3       87.37       74.28     25.23 o 
   3  13   3     1121.81     1054.79     85.58 o 
   4  13   3       23.22       21.98     16.40 o 
   5  13   3      825.96      927.21     77.57 o 
   6  13   3      416.55      359.67     33.56 o 
   7  13   3     2385.35     2453.17    193.34 o 
   8  13   3      323.68      330.05     48.67 o 
   9  13   3      302.14      344.57     72.71 o 
  10  13   3       42.36       38.26     13.49 o 
   1  14   3       10.74       17.34     13.19 o 
   2  14   3        9.81       -0.54     10.75 o 
   3  14   3      210.97      210.75     25.12 o 
   4  14   3      120.82       81.63     35.13 o 
   5  14   3      158.63      134.93     40.00 o 
   6  14   3       19.47        7.80     12.39 o 
   7  14   3       46.10       24.10     15.72 o 
   8  14   3      424.44      391.22     42.44 o 
   0  15   3      545.75      609.31    114.32 o 
   1  15   3      107.25       69.11     34.53 o 
   2  15   3      899.08      893.58    109.31 o 
   3  15   3      375.21      324.37     29.49 o 
   4  15   3      811.97      765.32     81.92 o 
   5  15   3      192.75      120.79     33.37 o 
   6  15   3      713.79      651.60     62.67 o 
   0   0   4     5969.23     6120.23    309.14 o 
   2   0   4     5469.82     5724.71    201.99 o 
   4   0   4     2499.23     2606.65     87.63 o 
   6   0   4     2917.09     2771.33     80.67 o 
   8   0   4     4902.10     4832.09    238.90 o 
  10   0   4     2705.73     2686.09    139.99 o 
  12   0   4     2387.15     2464.61     80.94 o 
  14   0   4     1006.00     1008.14     92.40 o 
  16   0   4      509.96      497.79     87.38 o 
   1   1   4       76.41       93.82     15.97 o 
   2   1   4      121.53      115.74     20.04 o 
   3   1   4      355.53      371.65     18.80 o 
   4   1   4      129.69      109.47     15.66 o 
   5   1   4      233.58      241.37     13.32 o 
   6   1   4     1234.05     1195.64     31.48 o 
   7   1   4      126.31      101.00     12.46 o 
   8   1   4       31.79       32.69     16.78 o 
   9   1   4      108.84       68.81     17.95 o 
  10   1   4     1376.45     1348.48     51.11 o 
  11   1   4      258.44      251.02     28.37 o 
  12   1   4     1106.19     1069.21     58.58 o 
  13   1   4      104.40       85.96     26.14 o 
  14   1   4      293.09      268.93     61.84 o 
  15   1   4      211.86      160.30     43.22 o 
  16   1   4     1029.43      996.24     76.42 o 
   0   2   4     2877.53     2894.48     98.27 o 
   1   2   4     2315.58     2357.13     62.66 o 
   2   2   4     2011.04     2049.20     53.66 o 
   3   2   4     2214.40     2273.96     61.04 o 
   4   2   4     2081.51     2048.04     55.28 o 
   5   2   4     2396.39     2437.83     73.94 o 
   6   2   4     2663.11     2628.81     66.06 o 
   7   2   4     1030.13      988.49     28.77 o 
   8   2   4     1223.46     1200.93     42.85 o 
   9   2   4     1842.91     1952.72     73.99 o 
  10   2   4      480.45      503.55     37.34 o 
  11   2   4      640.01      686.38     36.70 o 
  12   2   4      832.32      749.81     45.26 o 
  13   2   4      762.57      663.83     57.42 o 
  14   2   4      554.67      509.28     69.99 o 
  15   2   4      571.94      547.80     58.20 o 
  16   2   4      597.63      567.53     50.57 o 
   1   3   4      228.53      224.51     16.60 o 
   2   3   4       72.11       76.41     16.07 o 
   3   3   4       96.43       82.82     14.95 o 
   4   3   4      198.51      188.32     14.03 o 
   5   3   4      564.80      545.71     19.34 o 
   6   3   4       97.66       98.63     13.01 o 
   7   3   4      410.07      390.96     20.50 o 
   8   3   4      120.41      103.05     13.43 o 
   9   3   4      312.82      315.90     16.58 o 
  10   3   4      330.63      330.94     27.24 o 
  11   3   4      371.29      332.41     36.46 o 
  12   3   4      157.37      137.87     32.59 o 
  13   3   4      897.25      809.62     69.21 o 
  14   3   4      225.58      183.95     52.52 o 
  15   3   4      599.64      562.60     61.86 o 
  16   3   4      359.09      340.74     50.91 o 
   0   4   4      697.90      727.89     30.21 o 
   1   4   4     4790.21     5039.81    102.23 o 
   2   4   4       35.39       25.05      6.70 o 
   3   4   4     2145.66     2205.53     58.28 o 
   4   4   4      315.91      355.15     18.60 o 
   5   4   4     4455.33     4657.41    107.37 o 
   6   4   4     1113.22     1096.26     32.58 o 
   7   4   4     1401.04     1363.07     50.07 o 
   8   4   4       20.71       22.47      9.73 o 
   9   4   4     4724.37     4910.77    172.89 o 
  10   4   4      346.42      331.70     28.01 o 
  11   4   4     2027.54     2031.88    111.93 o 
  12   4   4       35.43       30.03     13.70 o 
  13   4   4     1109.42     1120.56     81.07 o 
  14   4   4       33.77       21.81     17.26 o 
  15   4   4     1036.03      977.06     92.88 o 
   1   5   4      381.78      385.14     12.63 o 
   2   5   4      740.73      768.78     22.68 o 
   3   5   4      637.57      655.24     31.45 o 
   4   5   4      538.38      567.43     26.68 o 
   5   5   4      236.27      239.70     34.60 o 
   6   5   4      323.42      289.88     22.86 o 
   7   5   4       27.92       19.21      9.69 o 
   8   5   4      544.00      540.96     28.02 o 
   9   5   4      898.10      954.29     51.79 o 
  10   5   4      451.41      400.11     28.57 o 
  11   5   4      791.83      800.55     52.84 o 
  12   5   4      147.78      131.39     36.85 o 
  13   5   4      647.98      681.16     51.75 o 
  14   5   4       75.33       29.90     35.43 o 
  15   5   4      711.18      698.23     66.89 o 
   0   6   4     2450.56     2613.70    100.17 o 
   1   6   4     3433.22     3550.60     86.40 o 
   2   6   4     1114.28     1178.28     36.65 o 
   3   6   4      596.35      599.50     30.18 o 
   4   6   4     1391.83     1473.77     64.52 o 
   5   6   4     2210.44     2331.99     89.34 o 
   6   6   4     2014.38     2150.55     86.10 o 
   7   6   4      828.19      923.58     47.27 o 
   8   6   4      421.61      431.97     25.64 o 
   9   6   4     1090.73     1093.74     56.20 o 
  10   6   4      821.86      804.54     54.51 o 
  11   6   4      663.47      619.18     46.23 o 
  12   6   4     1308.43     1299.05     86.74 o 
  13   6   4      944.13      949.41     78.05 o 
  14   6   4      171.48      176.96     56.21 o 
  15   6   4      128.61       87.82     41.03 o 
   1   7   4       56.62       58.35     12.58 o 
   2   7   4      303.69      290.58     26.04 o 
   3   7   4      117.38      131.50     21.27 o 
   4   7   4       64.59       61.15     16.35 o 
   5   7   4      154.87      134.66     18.19 o 
   6   7   4      741.91      747.12     41.40 o 
   7   7   4      182.55      197.52     32.92 o 
   8   7   4      400.55      460.66     34.13 o 
   9   7   4       60.45       49.10     13.80 o 
  10   7   4      389.89      380.56     43.01 o 
  11   7   4       85.15       84.76     19.44 o 
  12   7   4      165.59      156.19     34.36 o 
  13   7   4      171.89      117.74     36.24 o 
  14   7   4      735.18      813.10     69.95 o 
   0   8   4     3326.94     3123.03    187.72 o 
   1   8   4      171.96      168.97     18.28 o 
   2   8   4     3251.14     3479.97    173.07 o 
   3   8   4      198.28      198.92     19.00 o 
   4   8   4     2208.80     2247.84    114.07 o 
   5   8   4      113.76      119.11     36.55 o 
   6   8   4     1151.54     1240.28     79.87 o 
   7   8   4      271.81      258.52     25.46 o 
   8   8   4     2539.00     2523.12    116.16 o 
   9   8   4       92.46       87.24     21.52 o 
  10   8   4     1814.91     1756.80    122.62 o 
  11   8   4       30.80        6.52     14.24 o 
  12   8   4     1172.40     1334.79     85.54 o 
  13   8   4      134.26       95.47     29.18 o 
   1   9   4      110.60      100.70     28.59 o 
   2   9   4     1213.42     1135.09     73.61 o 
   3   9   4        6.40        0.07     12.82 o 
   4   9   4       20.93       14.32     11.11 o 
   5   9   4      156.75      157.17     44.16 o 
   6   9   4      100.70       98.25     34.59 o 
   7   9   4       79.54       54.35     18.73 o 
   8   9   4       44.22       35.00     16.55 o 
   9   9   4       36.11       13.54     10.99 o 
  10   9   4      389.81      446.35     63.24 o 
  11   9   4      109.14       96.01     24.63 o 
  12   9   4      445.37      430.51     48.19 o 
   0  10   4     1869.18     1845.53    223.77 o 
   1  10   4      929.34      953.96     75.97 o 
   2  10   4     1497.03     1428.32    111.45 o 
   3  10   4      732.97      788.63     60.31 o 
   4  10   4      906.09      910.57     70.80 o 
   5  10   4      839.08      799.93     67.26 o 
   6  10   4      342.48      377.95     39.43 o 
   7  10   4      636.71      612.31     70.83 o 
   8  10   4      540.02      522.15     47.21 o 
   9  10   4      372.34      400.42     38.61 o 
  10  10   4      651.57      560.57     72.22 o 
  11  10   4      502.42      487.09     54.38 o 
   1  11   4       88.45       56.46     28.82 o 
   2  11   4      127.28      106.18     44.47 o 
   3  11   4      108.13      100.22     32.36 o 
   4  11   4        0.37        9.65     10.73 o 
   5  11   4       28.45       29.47     18.35 o 
   6  11   4       49.90       42.71     18.01 o 
   7  11   4      269.90      277.65     44.44 o 
   8  11   4        1.43        7.41      9.46 o 
   9  11   4      188.29      171.32     56.46 o 
  10  11   4      115.75      110.46     34.70 o 
   0  12   4      119.73       93.52     50.74 o 
   1  12   4     1186.39     1305.20    142.81 o 
   2  12   4       84.86       87.77     29.92 o 
   3  12   4     1026.41      989.53    118.79 o 
   4  12   4      107.69       63.10     24.53 o 
   5  12   4     1799.05     1861.31    148.22 o 
   6  12   4      143.64      118.52     35.87 o 
   7  12   4      820.02      861.17     86.29 o 
   8  12   4       73.35       60.46     24.21 o 
   9  12   4      986.29     1054.01     97.66 o 
   1  13   4       14.49       22.01     18.18 o 
   2  13   4       44.34       53.92     31.90 o 
   3  13   4       97.92      122.64     65.07 o 
   4  13   4       18.49        3.01     26.88 o 
   5  13   4       62.77       62.34     28.94 o 
   6  13   4      356.67      311.41     52.76 o 
   0  14   4      110.66       99.27     66.67 o 
   1  14   4     1004.20      759.73     86.94 o 
   2  14   4      512.10      522.11     69.96 o 
   3  14   4      328.97      298.13     41.47 o 
   2   0   5      224.73      184.80     37.94 o 
   4   0   5      386.51      362.02     53.77 o 
   6   0   5      313.87      284.87     41.99 o 
   8   0   5      458.51      399.25     46.51 o 
  10   0   5      148.29       91.58     43.43 o 
  12   0   5     1324.84     1247.24    127.92 o 
   0   1   5     2498.79     2533.00    126.59 o 
   1   1   5      183.62      164.04     27.75 o 
   2   1   5     3872.71     3982.85    126.74 o 
   3   1   5      177.54      168.85     27.75 o 
   4   1   5     1313.34     1323.28     46.26 o 
   5   1   5      637.31      594.10     32.69 o 
   6   1   5     1171.47     1186.22     53.42 o 
   7   1   5      858.24      802.07     45.96 o 
   8   1   5     1341.01     1301.97     73.76 o 
   9   1   5       45.75       39.17     12.65 o 
  10   1   5     2256.32     2209.88    130.50 o 
  11   1   5      422.93      320.72     84.32 o 
  12   1   5     1600.19     1572.72    127.52 o 
  13   1   5      141.53      145.71     34.59 o 
   1   2   5      131.97      107.48     19.60 o 
   2   2   5      374.58      365.47     25.91 o 
   3   2   5      422.95      419.84     27.99 o 
   4   2   5      679.42      662.51     33.33 o 
   5   2   5       29.23       23.06     11.61 o 
   6   2   5       83.26       51.00     17.23 o 
   7   2   5       90.96       73.02     17.61 o 
   8   2   5      358.86      350.00     26.98 o 
   9   2   5      199.96      155.39     36.71 o 
  10   2   5       38.19       34.27     15.12 o 
  11   2   5      108.77      110.83     32.84 o 
  12   2   5      253.87      248.50     60.54 o 
  13   2   5      464.11      407.64     60.47 o 
   0   3   5     1287.90     1301.72     74.04 o 
   1   3   5     2380.27     2362.86     76.90 o 
   2   3   5       43.33       26.36     10.61 o 
   3   3   5     3354.14     3614.00    107.09 o 
   4   3   5      278.96      272.52     30.63 o 
   5   3   5     1103.16     1114.17     51.39 o 
   6   3   5      727.71      717.65     38.62 o 
   7   3   5     1440.58     1511.86     74.52 o 
   8   3   5       94.22       95.78     18.91 o 
   9   3   5      697.81      696.72     47.30 o 
  10   3   5      605.98      472.88     72.75 o 
  11   3   5     2156.04     2140.38     72.30 o 
  12   3   5      234.90      187.20     52.11 o 
  13   3   5      613.03      603.26     73.69 o 
   1   4   5      299.48      299.65     12.90 o 
   2   4   5      566.26      606.49     26.93 o 
   3   4   5      168.21      144.88     33.15 o 
   4   4   5      260.17      245.41     40.77 o 
   5   4   5      101.18       88.56     20.96 o 
   6   4   5        7.59        4.66      9.67 o 
   7   4   5       79.74       53.88     17.51 o 
   8   4   5       60.51       34.40     14.29 o 
   9   4   5      311.33      255.80     38.94 o 
  10   4   5       32.27       12.96     11.94 o 
  11   4   5      588.87      608.26     61.43 o 
  12   4   5       20.69        5.40     15.48 o 
   0   5   5      462.46      487.50     36.91 o 
   1   5   5     2694.33     2887.86    126.51 o 
   2   5   5      407.99      396.42     30.94 o 
   3   5   5     1678.14     1702.28     72.99 o 
   4   5   5      430.87      411.15     28.84 o 
   5   5   5      626.47      650.28     40.10 o 
   6   5   5      270.17      246.05     17.71 o 
   7   5   5     2496.21     2686.92    153.84 o 
   8   5   5      380.25      381.46     34.48 o 
   9   5   5      999.80     1051.54     85.12 o 
  10   5   5      273.16      283.87     35.85 o 
  11   5   5     1324.77     1303.65    107.17 o 
  12   5   5       58.17       34.97     21.83 o 
   1   6   5      218.13      219.31     28.82 o 
   2   6   5      203.14      220.57     26.80 o 
   3   6   5      154.23      124.05     34.12 o 
   4   6   5      230.93      195.01     42.37 o 
   5   6   5      128.64      117.26     24.93 o 
   6   6   5       49.74       50.00     12.81 o 
   7   6   5      115.46       94.23     25.49 o 
   8   6   5      559.47      570.21     49.68 o 
   9   6   5       53.75       38.21     20.97 o 
  10   6   5      105.23      105.43     28.54 o 
  11   6   5      216.29      152.87     39.14 o 
   0   7   5     1397.54     1517.14    144.56 o 
   1   7   5      359.69      379.53     87.55 o 
   2   7   5     1535.47     1561.97    105.29 o 
   3   7   5      758.37      718.76     57.07 o 
   4   7   5     1888.50     2107.88    131.94 o 
   5   7   5       74.79       64.31     17.00 o 
   6   7   5     1207.01     1353.11     83.05 o 
   7   7   5      278.97      269.68     21.38 o 
   8   7   5      611.26      636.27     58.06 o 
   9   7   5      574.55      547.46     52.35 o 
  10   7   5      899.07      939.12     74.39 o 
  11   7   5      221.92      190.82     24.62 o 
   1   8   5       64.67       69.30     28.20 o 
   2   8   5       42.97       34.34     21.24 o 
   3   8   5       94.37       72.76     27.22 o 
   4   8   5      144.26      124.04     38.06 o 
   5   8   5       11.37        8.05      9.18 o 
   6   8   5       32.41       26.59     13.66 o 
   7   8   5       45.98       33.14     14.47 o 
   8   8   5      397.24      407.50     62.85 o 
   9   8   5       37.22       22.00     17.66 o 
  10   8   5      321.16      230.14     27.38 o 
   0   9   5     2138.36     2057.42    284.16 o 
   1   9   5       48.31       64.18     27.87 o 
   2   9   5     1269.56     1322.65    148.21 o 
   3   9   5      451.64      339.84    109.53 o 
   4   9   5      781.42      896.60     82.50 o 
   5   9   5       37.71       34.81     15.44 o 
   6   9   5     1167.03     1295.60    112.22 o 
   7   9   5      104.74      105.81     28.79 o 
   8   9   5     1598.65     1627.11    148.92 o 
   1  10   5       44.46       11.18     30.52 o 
   2  10   5       24.52       20.04     21.76 o 
   3  10   5       43.09       18.44     23.47 o 
   4  10   5      164.98      111.86     56.26 o 
   5  10   5       26.17       31.48     24.06 o 
   6  10   5      386.96      380.70     94.91 o 
   7  10   5      252.07      201.22     76.35 o 
   0  11   5      104.93      111.35     84.44 o 
   1  11   5     1058.86     1110.23    156.14 o 
   2  11   5      352.93      287.27    118.07 o 
   3  11   5      773.55      889.69    117.18 o 
   4  11   5      133.86      126.91     60.55 o 
   0   0   6     2866.63     2832.04     99.36 o 
   2   0   6      583.77      639.67     60.02 o 
   4   0   6     1966.56     2043.90     81.30 o 
   6   0   6     1996.01     2213.21    115.24 o 
   8   0   6      808.45      809.03     82.94 o 
   1   1   6      183.53      159.05     34.74 o 
   2   1   6       12.27       16.49     11.27 o 
   3   1   6      227.95      169.32     35.23 o 
   4   1   6       94.41       77.94     19.58 o 
   5   1   6       53.09       44.38     17.54 o 
   6   1   6      131.11      100.59     27.78 o 
   7   1   6      186.05      119.76     33.19 o 
   8   1   6      219.76      160.64     46.88 o 
   0   2   6      836.69      863.45     67.02 o 
   1   2   6      697.42      717.80     43.76 o 
   2   2   6      533.34      539.71     41.03 o 
   3   2   6     1036.01      955.91     55.19 o 
   4   2   6     1270.50     1256.76     71.01 o 
   5   2   6      599.66      597.21     44.28 o 
   6   2   6      562.94      609.16     62.84 o 
   7   2   6      387.15      381.00     53.32 o 
   8   2   6      567.88      516.85     56.45 o 
   1   3   6      333.27      278.01     61.04 o 
   2   3   6      173.91      135.45     28.14 o 
   3   3   6       41.10       29.55     12.87 o 
   4   3   6       24.38       22.36     12.34 o 
   5   3   6       64.08       47.72     15.12 o 
   6   3   6       46.17       42.43     16.49 o 
   7   3   6      519.45      535.83     60.26 o 
   8   3   6       93.87       58.38     23.83 o 
   0   4   6      121.99       96.52     32.60 o 
   1   4   6     1453.10     1561.03     82.60 o 
   2   4   6        0.71       13.75     12.12 o 
   3   4   6      970.26      992.37     64.64 o 
   4   4   6      193.41      148.05     38.59 o 
   5   4   6     1385.23     1459.53     96.41 o 
   6   4   6       17.30       12.92     10.66 o 
   7   4   6      946.43      955.71     67.47 o 
   1   5   6      155.88      159.90     41.88 o 
   2   5   6      400.37      333.61     54.17 o 
   3   5   6       81.31       81.10     21.06 o 
   4   5   6      134.58       95.11     34.17 o 
   5   5   6      136.65      114.56     37.24 o 
   6   5   6       37.37       30.71     14.71 o 
   0   6   6      789.27      837.92     94.17 o 
   1   6   6      606.24      680.41     63.49 o 
   2   6   6      626.34      720.07     60.20 o 
   3   6   6      603.16      601.52     66.85 o 
   4   6   6      476.93      448.61     53.66 o 
   5   6   6      872.69      951.06     70.62 o 
   1   7   6       57.62       33.32     20.86 o 
   2   7   6       48.69       48.79     15.44 o 
   3   7   6       30.77        8.85     14.84 o 
                                                 
